# Supplementary material for: Comparative Genomics of Halobacterium salinarum Strains Isolated from Salted Foods Reveals Protechnological Genes for Food Applications
Source: Microorganisms. 2023 Feb 25;11(3):587. doi: 10.3390/microorganisms11030587 (PMC10058572; doi:10.3390/microorganisms11030587)
Supplement: Supplementary file 1 [file microorganisms-11-00587-s001.zip]

Archive with 1 entries (1 files):
- microorganisms-2212029-supplementary.xlsx
