# Supplementary material for: Comparative Genomics of Halobacterium salinarum Strains Isolated from Salted Foods Reveals Protechnological Genes for Food Applications
Source: Microorganisms. 2023 Feb 25;11(3):587. doi: 10.3390/microorganisms11030587 (PMC10058572; doi:10.3390/microorganisms11030587)
Supplement: Supplementary file 1 [file microorganisms-11-00587-s001.zip › microorganisms-2212029-supplementary.xlsx]

## Sheet: Figure S1
Figure S1. RAPD-PCR profiles of the 65 Halobacteria isolates from the three salted food evaluated in the study (the unique strains selected for WGS are highlighted with an asterisk).

## Sheet: Figure S2
Figure S2. Roary boxplot representing the number of new genes that are continuously added to the pan-genome for each additional genome of H. salinarum considered in the analysis.

## Sheet: Table S1
Table S1. 16S rRNA gene sequence identification of the 33 unique strains resulting from RAPD-PCR fingerprinting analysis.
Strain	Query Coverage (%)	Identity (%)	Best hit
17A	99	98.45	Halobacterium salinarum DSM 3754
20A	99	99.72	Halobacterium salinarum DSM 3754
23A	100	99.47	Halobacterium salinarum DSM 3754
24A	100	99.23	Halobacterium salinarum DSM 3754
26A	100	98.52	Halobacterium salinarum DSM 3754
28A	100	99.18	Halobacterium salinarum DSM 3754
UC4241	99	98.11	Halobacterium salinarum DSM 3754
2A	99	99.47	Halobacterium salinarum DSM 3754
33A	99	99.39	Halobacterium salinarum DSM 3754
34A	99	99.91	Halobacterium salinarum DSM 3754
UC4242	99	99.11	Halobacterium salinarum DSM 3754
UC4243	99	99.36	Halobacterium salinarum DSM 3754
50A	99	99.43	Halobacterium salinarum DSM 3754
54A	100	99.39	Halobacterium salinarum DSM 3754
55A	99	98.9	Halobacterium salinarum DSM 3754
57A	99	99.65	Halobacterium salinarum DSM 3754
5A	99	99.29	Halobacterium salinarum DSM 3754
60A	99	99.13	Halobacterium salinarum DSM 3754
61A	99	99.38	Halobacterium salinarum DSM 3754
62A	99	99.15	Halobacterium salinarum DSM 3754
63A	99	99.65	Halobacterium salinarum DSM 3754
66A	99	99.88	Halobacterium salinarum DSM 3754
67A	99	99.59	Halobacterium salinarum DSM 3754
6A	99	99.49	Halobacterium salinarum DSM 3754
71A	99	98.55	Halobacterium salinarum DSM 3754
7A	99	98.73	Halobacterium salinarum DSM 3754
8A	99	98.93	Halobacterium salinarum DSM 3754
UC4235	98	99.23	Halobacterium salinarum DSM 3754
UC4236	100	98.79	Halobacterium salinarum DSM 3754
UC4237	98	99.52	Halobacterium salinarum DSM 3754
UC4238	100	99.76	Halobacterium salinarum DSM 3754
UC4239	99	99.73	Halobacterium salinarum DSM 3754
UC4240	100	100	Halobacterium salinarum DSM 3754

## Sheet: Table S2
Table S2. General genomic features of the 19 Halobacterium salinarum strains investigated.
Halobacterium salinarum strain	Synonym	Isolation source	Geographic location	Isolation matrix	Genomic sequence origin	Accession NCBI	Genome size (bp)	GC content (%)	No of scaffolds	N50 (bp)	No of CDSs	Completeness (%)	Contamination (%)
DSM 3754T	91-R6	salted cowhide	Canada	animal	NCBI	GCA_008124605.1	2429680	66.28	3	2178608	2513	95.96	1.12
DSM 669		salted buffalo hide		animal	NCBI	GCA_014202515.1	2368961	66.61	37	312307	2454	98.12	0.22
DSM 671	R1	salted hides		animal	NCBI	GCA_000069025.1	2668776	65.71	5	2000962	2768	98.57	0.22
NRC-1	ATCC 700922	salted hides		animal	NCBI	GCA_000006805.1	2571010	65.93	3	2014239	2691	98.57	0.22
AS2		solar saltern sediment	Tunisia	environmental	NCBI	GCA_021503975.1	2463503	65.99	182	37119	2542	95.35	2.12
AS8		solar saltern sediment	Tunisia	environmental	NCBI	GCA_021504015.1	2236128	67.02	77	55773	2326	96.78	0.11
AS11		solar saltern sediment	Tunisia	environmental	NCBI	GCA_021504045.1	2431587	66.21	45	130351	2527	96.56	0.29
AS19		solar saltern sediment	Tunisia	environmental	NCBI	GCA_021504035.1	2426822	66.22	61	112401	2519	97	0.29
CBA1132		solar saltern sediment	Tunisia	environmental	NCBI	GCA_021503995.1	2059318	65.49	556	5856	2323	75.06	1.49
CECT 395		salted codfish	Spain	food	TYPE CULTURECOLLECTION STRAIN	JAQMIJ000000000	2128900	66.14	277	12196	2242	88.6	0.7
UC4235	B1M	salted codfish	Spain	food	UCSC ISOLATE	JAQMII000000000	2471421	65.48	215	21505	2576	94.74	3.23
UC4236	B2P	salted codfish	Spain	food	UCSC ISOLATE	JAQMIH000000000	2988330	63.08	356	16203	3086	82.84	7.21
UC4237	B6P	salted codfish	Spain	food	UCSC ISOLATE	JAQMIG000000000	2520796	65.21	104	45681	2609	95.78	1.1
UC4238	T4P	bacon	Spain	food	UCSC ISOLATE	JAQMIF000000000	2874627	64.72	164	40257	2927	97.16	2.96
UC4239	T7P	bacon	Spain	food	UCSC ISOLATE	JAQMIE000000000	2572454	65.51	138	31078	2676	97.64	1.58
UC4240	T9P	bacon	Spain	food	UCSC ISOLATE	JAQMID000000000	2654618	65.25	206	26680	2748	95.32	3.11
UC4241	29A	sausage casings	Italy	food	UCSC ISOLATE	JAQMIC000000000	2553996	65.57	232	24947	2634	97.15	2.64
UC4242	49A	sausage casings	Italy	food	UCSC ISOLATE	JAQMIB000000000	2916728	64.64	224	67793	2952	97.91	4.09
UC4243	4A	sausage casings	Italy	food	UCSC ISOLATE	JAQMIA000000000	2939155	64.46	90	237177	3010	97.23	5.62

## Sheet: Table S3
Table S3. Genome-based taxonomic identification of the H. salinarum strains analyzed in the study by using TYGS tool.
Strain	dDDH (%)	Best hit
DSM 3754	100	Halobacterium salinarum DSM 3754
DSM 669	100	Halobacterium salinarum DSM 669
DSM 671	99.5	Halobacterium salinarum DSM 669
NRC_1	99.3	Halobacterium salinarum DSM 669
AS2	90.3	Halobacterium salinarum DSM 3754
AS8	92.2	Halobacterium salinarum DSM 669
AS11	90.5	Halobacterium salinarum DSM 669
AS19	90.5	Halobacterium salinarum DSM 669
CBA1132	89.7	Halobacterium salinarum DSM 3754
CECT395	97.7	Halobacterium salinarum DSM 669
UC4235	93.8	Halobacterium salinarum DSM 3754
UC4236	91.2	Halobacterium salinarum DSM 669
UC4237	95.5	Halobacterium salinarum DSM 3754
UC4238	91.7	Halobacterium salinarum DSM 3754
UC4239	91.4	Halobacterium salinarum DSM 3754
UC4240	91.9	Halobacterium salinarum DSM 669
UC4241	94.5	Halobacterium salinarum DSM 3754
UC4242	94.9	Halobacterium salinarum DSM 669
UC4243	95.9	Halobacterium salinarum DSM 669

## Sheet: Table S4
Table S4. Distribution of gene categories within Halobacterium salinarum pan-genome investigated on 19 strains using Roary .
Gene category	Percentage of strains	Number of genes
Core genes	(99% ≤ strains ≤ 100%)	1101
Soft core genes	(95% ≤ strains < 99%)	0
Shell genes	(15% ≤ strains < 95%)	2285
Cloud genes	(0% ≤ strains < 15%)	5044
Total genes	(0% ≤ strains ≤ 100%)	8430

## Sheet: Table S5
Table S5. Gene “presence/absence” of the 19 Halobacterium salinarum strains investigated using Roary.
Column	Description
A	Gene name based on Prokka annotation
B	Gene name synonym based on Prokka annotation
C	Gene annotation based on Prokka
D	Number of isolates containing the annotated gene based on Roary
E-W	Presence "1" and absence "0" of genes in the strains examined according to Roary matrix
				food	food	food	food	food	food	food	food	food	food	animal	animal	animal	animal	environmental	environmental	environmental	environmental	environmental
Gene	Non-unique Gene name	Annotation	No. isolates	CECT395	UC4235	UC4236	UC4237	UC4238	UC4239	UC4240	UC4241	UC4242	UC4243	DSM 3754	DSM 669	DSM 671	NRC 1	CBA1132	AS11	AS19	AS2	AS8
adk		adenylate kinase	19	1	1	1	1	1	1	1	1	1	1	1	1	1	1	1	1	1	1	1
afung		uracil-DNA glycosylase	19	1	1	1	1	1	1	1	1	1	1	1	1	1	1	1	1	1	1	1
aglB		oligosaccharyl transferase, archaeosortase A system-associated	19	1	1	1	1	1	1	1	1	1	1	1	1	1	1	1	1	1	1	1
aglD_1		flippase-like domain-containing protein	19	1	1	1	1	1	1	1	1	1	1	1	1	1	1	1	1	1	1	1
aglJ_2		glycosyltransferase family 2 protein	19	1	1	1	1	1	1	1	1	1	1	1	1	1	1	1	1	1	1	1
ahaH		ATP synthase archaeal subunit H	19	1	1	1	1	1	1	1	1	1	1	1	1	1	1	1	1	1	1	1
ala_1		ornithine cyclodeaminase family protein	19	1	1	1	1	1	1	1	1	1	1	1	1	1	1	1	1	1	1	1
ala_2		alanine dehydrogenase	19	1	1	1	1	1	1	1	1	1	1	1	1	1	1	1	1	1	1	1
amzA		archaemetzincin family Zn-dependent metalloprotease	19	1	1	1	1	1	1	1	1	1	1	1	1	1	1	1	1	1	1	1
araD		dipeptide epimerase	19	1	1	1	1	1	1	1	1	1	1	1	1	1	1	1	1	1	1	1
arcA		arginine deiminase	19	1	1	1	1	1	1	1	1	1	1	1	1	1	1	1	1	1	1	1
arcC		carbamate kinase	19	1	1	1	1	1	1	1	1	1	1	1	1	1	1	1	1	1	1	1
arcD_1		Na+/H+ antiporter NhaC family protein	19	1	1	1	1	1	1	1	1	1	1	1	1	1	1	1	1	1	1	1
arcR		IclR family transcriptional regulator	19	1	1	1	1	1	1	1	1	1	1	1	1	1	1	1	1	1	1	1
arcS		hypothetical protein	19	1	1	1	1	1	1	1	1	1	1	1	1	1	1	1	1	1	1	1
arfC		2,5-diamino-6-(ribosylamino)-4(3H)-pyrimidinone 5'-phosphate reductase	19	1	1	1	1	1	1	1	1	1	1	1	1	1	1	1	1	1	1	1
argF		ornithine carbamoyltransferase	19	1	1	1	1	1	1	1	1	1	1	1	1	1	1	1	1	1	1	1
argS		arginine--tRNA ligase	19	1	1	1	1	1	1	1	1	1	1	1	1	1	1	1	1	1	1	1
aroA'		fructose-bisphosphate aldolase	19	1	1	1	1	1	1	1	1	1	1	1	1	1	1	1	1	1	1	1
aroB'		3-dehydroquinate synthase II	19	1	1	1	1	1	1	1	1	1	1	1	1	1	1	1	1	1	1	1
aroD		type I 3-dehydroquinate dehydratase	19	1	1	1	1	1	1	1	1	1	1	1	1	1	1	1	1	1	1	1
artA		archaeosortase A	19	1	1	1	1	1	1	1	1	1	1	1	1	1	1	1	1	1	1	1
asd		aspartate-semialdehyde dehydrogenase	19	1	1	1	1	1	1	1	1	1	1	1	1	1	1	1	1	1	1	1
asd_2		protein sorting system archaetidylserine decarboxylase	19	1	1	1	1	1	1	1	1	1	1	1	1	1	1	1	1	1	1	1
atpA		ATP synthase subunit A	19	1	1	1	1	1	1	1	1	1	1	1	1	1	1	1	1	1	1	1
atpB		ATP synthase subunit B	19	1	1	1	1	1	1	1	1	1	1	1	1	1	1	1	1	1	1	1
atpC		V-type ATP synthase subunit C	19	1	1	1	1	1	1	1	1	1	1	1	1	1	1	1	1	1	1	1
atpD		V-type ATP synthase subunit D	19	1	1	1	1	1	1	1	1	1	1	1	1	1	1	1	1	1	1	1
atpF		V-type ATP synthase subunit F	19	1	1	1	1	1	1	1	1	1	1	1	1	1	1	1	1	1	1	1
azf		NAD(P)-dependent oxidoreductase	19	1	1	1	1	1	1	1	1	1	1	1	1	1	1	1	1	1	1	1
basB		ABC transporter substrate-binding protein	19	1	1	1	1	1	1	1	1	1	1	1	1	1	1	1	1	1	1	1
betI_1		hypothetical protein	19	1	1	1	1	1	1	1	1	1	1	1	1	1	1	1	1	1	1	1
betI_2		TetR/AcrR family transcriptional regulator	19	1	1	1	1	1	1	1	1	1	1	1	1	1	1	1	1	1	1	1
btuC		vitamin B12 ABC transporter permease BtuC	19	1	1	1	1	1	1	1	1	1	1	1	1	1	1	1	1	1	1	1
btuC_3		iron ABC transporter permease	19	1	1	1	1	1	1	1	1	1	1	1	1	1	1	1	1	1	1	1
btuD_1		ABC transporter ATP-binding protein	19	1	1	1	1	1	1	1	1	1	1	1	1	1	1	1	1	1	1	1
btuD_10		ABC transporter ATP-binding protein	19	1	1	1	1	1	1	1	1	1	1	1	1	1	1	1	1	1	1	1
btuD_11		ABC transporter ATP-binding protein	19	1	1	1	1	1	1	1	1	1	1	1	1	1	1	1	1	1	1	1
btuD_14		ABC transporter ATP-binding protein	19	1	1	1	1	1	1	1	1	1	1	1	1	1	1	1	1	1	1	1
btuD_15		ABC transporter ATP-binding protein	19	1	1	1	1	1	1	1	1	1	1	1	1	1	1	1	1	1	1	1
btuD_18		ABC transporter ATP-binding protein	19	1	1	1	1	1	1	1	1	1	1	1	1	1	1	1	1	1	1	1
btuD_19		ABC transporter ATP-binding protein	19	1	1	1	1	1	1	1	1	1	1	1	1	1	1	1	1	1	1	1
btuD_2		ABC transporter ATP-binding protein	19	1	1	1	1	1	1	1	1	1	1	1	1	1	1	1	1	1	1	1
btuD_21		metal ABC transporter ATP-binding protein	19	1	1	1	1	1	1	1	1	1	1	1	1	1	1	1	1	1	1	1
btuD_4		ABC transporter ATP-binding protein	19	1	1	1	1	1	1	1	1	1	1	1	1	1	1	1	1	1	1	1
btuD_6		ABC transporter ATP-binding protein	19	1	1	1	1	1	1	1	1	1	1	1	1	1	1	1	1	1	1	1
btuD_9		phosphonate ABC transporter ATP-binding protein	19	1	1	1	1	1	1	1	1	1	1	1	1	1	1	1	1	1	1	1
btuF_1		cobalamin-binding protein	19	1	1	1	1	1	1	1	1	1	1	1	1	1	1	1	1	1	1	1
btuF_2		ABC transporter substrate-binding protein	19	1	1	1	1	1	1	1	1	1	1	1	1	1	1	1	1	1	1	1
caiA_1		acyl-CoA dehydrogenase	19	1	1	1	1	1	1	1	1	1	1	1	1	1	1	1	1	1	1	1
caiA_3		acyl-CoA dehydrogenase	19	1	1	1	1	1	1	1	1	1	1	1	1	1	1	1	1	1	1	1
caiA_4		acyl-CoA dehydrogenase family protein	19	1	1	1	1	1	1	1	1	1	1	1	1	1	1	1	1	1	1	1
caiA_5		acyl-CoA dehydrogenase family protein	19	1	1	1	1	1	1	1	1	1	1	1	1	1	1	1	1	1	1	1
caiA_6		acyl-CoA dehydrogenase family protein	19	1	1	1	1	1	1	1	1	1	1	1	1	1	1	1	1	1	1	1
cbiM		energy-coupling factor ABC transporter permease	19	1	1	1	1	1	1	1	1	1	1	1	1	1	1	1	1	1	1	1
cbiN		energy-coupling factor ABC transporter substrate-binding protein	19	1	1	1	1	1	1	1	1	1	1	1	1	1	1	1	1	1	1	1
cbiQ		cobalt ECF transporter T component CbiQ	19	1	1	1	1	1	1	1	1	1	1	1	1	1	1	1	1	1	1	1
cca		CCA tRNA nucleotidyltransferase	19	1	1	1	1	1	1	1	1	1	1	1	1	1	1	1	1	1	1	1
cetZ1_2		cell division protein	19	1	1	1	1	1	1	1	1	1	1	1	1	1	1	1	1	1	1	1
cetZ2		cell division protein	19	1	1	1	1	1	1	1	1	1	1	1	1	1	1	1	1	1	1	1
cheA		chemotaxis protein CheA	19	1	1	1	1	1	1	1	1	1	1	1	1	1	1	1	1	1	1	1
cheD		chemotaxis protein CheD	19	1	1	1	1	1	1	1	1	1	1	1	1	1	1	1	1	1	1	1
cheF1		CheF family chemotaxis protein	19	1	1	1	1	1	1	1	1	1	1	1	1	1	1	1	1	1	1	1
cheF2		CheF family chemotaxis protein	19	1	1	1	1	1	1	1	1	1	1	1	1	1	1	1	1	1	1	1
cheR		protein-glutamate O-methyltransferase CheR	19	1	1	1	1	1	1	1	1	1	1	1	1	1	1	1	1	1	1	1
cheY		response regulator	19	1	1	1	1	1	1	1	1	1	1	1	1	1	1	1	1	1	1	1
citZ		citrate (Si)-synthase	19	1	1	1	1	1	1	1	1	1	1	1	1	1	1	1	1	1	1	1
clcB		chloride channel protein	19	1	1	1	1	1	1	1	1	1	1	1	1	1	1	1	1	1	1	1
cmk		AAA family ATPase	19	1	1	1	1	1	1	1	1	1	1	1	1	1	1	1	1	1	1	1
coaBC		bifunctional phosphopantothenoylcysteine decarboxylase/phosphopantothenate--cysteine ligase CoaBC	19	1	1	1	1	1	1	1	1	1	1	1	1	1	1	1	1	1	1	1
cobA		uroporphyrinogen-III C-methyltransferase	19	1	1	1	1	1	1	1	1	1	1	1	1	1	1	1	1	1	1	1
cobJ		precorrin-3B C(17)-methyltransferase	19	1	1	1	1	1	1	1	1	1	1	1	1	1	1	1	1	1	1	1
cofE		coenzyme F420-0:L-glutamate ligase	19	1	1	1	1	1	1	1	1	1	1	1	1	1	1	1	1	1	1	1
cofG		7,8-didemethyl-8-hydroxy-5-deazariboflavin synthase subunit CofG	19	1	1	1	1	1	1	1	1	1	1	1	1	1	1	1	1	1	1	1
cofH		7,8-didemethyl-8-hydroxy-5-deazariboflavin synthase subunit CofH	19	1	1	1	1	1	1	1	1	1	1	1	1	1	1	1	1	1	1	1
COQ5_2		class I SAM-dependent methyltransferase	19	1	1	1	1	1	1	1	1	1	1	1	1	1	1	1	1	1	1	1
COQ5_3		class I SAM-dependent methyltransferase	19	1	1	1	1	1	1	1	1	1	1	1	1	1	1	1	1	1	1	1
COQ5_7		class I SAM-dependent methyltransferase	19	1	1	1	1	1	1	1	1	1	1	1	1	1	1	1	1	1	1	1
coxA2_1		b(o/a)3-type cytochrome-c oxidase subunit 1	19	1	1	1	1	1	1	1	1	1	1	1	1	1	1	1	1	1	1	1
coxB		cytochrome c oxidase subunit II	19	1	1	1	1	1	1	1	1	1	1	1	1	1	1	1	1	1	1	1
cpsA1		M20 family metallo-hydrolase	19	1	1	1	1	1	1	1	1	1	1	1	1	1	1	1	1	1	1	1
cruF		carotenoid biosynthesis protein	19	1	1	1	1	1	1	1	1	1	1	1	1	1	1	1	1	1	1	1
ctaA		heme A synthase	19	1	1	1	1	1	1	1	1	1	1	1	1	1	1	1	1	1	1	1
ctaD		cytochrome c oxidase subunit I	19	1	1	1	1	1	1	1	1	1	1	1	1	1	1	1	1	1	1	1
cysD		phosphoadenosine phosphosulfate reductase family protein	19	1	1	1	1	1	1	1	1	1	1	1	1	1	1	1	1	1	1	1
cysE		serine O-acetyltransferase	19	1	1	1	1	1	1	1	1	1	1	1	1	1	1	1	1	1	1	1
cysG_1		cobalt-precorrin-4/precorrin-4 C(11)-methyltransferase	19	1	1	1	1	1	1	1	1	1	1	1	1	1	1	1	1	1	1	1
cysS		cysteine--tRNA ligase	19	1	1	1	1	1	1	1	1	1	1	1	1	1	1	1	1	1	1	1
dacZ		diadenylate cyclase	19	1	1	1	1	1	1	1	1	1	1	1	1	1	1	1	1	1	1	1
dadA		FAD-dependent oxidoreductase	19	1	1	1	1	1	1	1	1	1	1	1	1	1	1	1	1	1	1	1
dadD_2		amidohydrolase	19	1	1	1	1	1	1	1	1	1	1	1	1	1	1	1	1	1	1	1
dadD_3		amidohydrolase family protein	19	1	1	1	1	1	1	1	1	1	1	1	1	1	1	1	1	1	1	1
dbpA		DEAD/DEAH box helicase	19	1	1	1	1	1	1	1	1	1	1	1	1	1	1	1	1	1	1	1
ddh		D-2-hydroxyacid dehydrogenase	19	1	1	1	1	1	1	1	1	1	1	1	1	1	1	1	1	1	1	1
deoC		deoxyribose-phosphate aldolase	19	1	1	1	1	1	1	1	1	1	1	1	1	1	1	1	1	1	1	1
deoD		nucleoside phosphorylase	19	1	1	1	1	1	1	1	1	1	1	1	1	1	1	1	1	1	1	1
dhmA		alpha/beta fold hydrolase	19	1	1	1	1	1	1	1	1	1	1	1	1	1	1	1	1	1	1	1
dmsD		molecular chaperone	19	1	1	1	1	1	1	1	1	1	1	1	1	1	1	1	1	1	1	1
dnaK		molecular chaperone DnaK	19	1	1	1	1	1	1	1	1	1	1	1	1	1	1	1	1	1	1	1
dps		DNA starvation/stationary phase protection protein	19	1	1	1	1	1	1	1	1	1	1	1	1	1	1	1	1	1	1	1
dut		deoxyuridine 5'-triphosphate nucleotidohydrolase	19	1	1	1	1	1	1	1	1	1	1	1	1	1	1	1	1	1	1	1
dys		deoxyhypusine synthase	19	1	1	1	1	1	1	1	1	1	1	1	1	1	1	1	1	1	1	1
ef1b		elongation factor 1-beta	19	1	1	1	1	1	1	1	1	1	1	1	1	1	1	1	1	1	1	1
egsA_2		glycerol dehydrogenase	19	1	1	1	1	1	1	1	1	1	1	1	1	1	1	1	1	1	1	1
eif1A		translation initiation factor eIF-1A	19	1	1	1	1	1	1	1	1	1	1	1	1	1	1	1	1	1	1	1
eif2b		translation initiation factor IF-2 subunit beta	19	1	1	1	1	1	1	1	1	1	1	1	1	1	1	1	1	1	1	1
eif2g		translation initiation factor IF-2 subunit gamma	19	1	1	1	1	1	1	1	1	1	1	1	1	1	1	1	1	1	1	1
eif5a		translation initiation factor IF-5A	19	1	1	1	1	1	1	1	1	1	1	1	1	1	1	1	1	1	1	1
endA		tRNA-intron lyase	19	1	1	1	1	1	1	1	1	1	1	1	1	1	1	1	1	1	1	1
engB		GTP-binding protein EngB	19	1	1	1	1	1	1	1	1	1	1	1	1	1	1	1	1	1	1	1
era		GTP-binding protein	19	1	1	1	1	1	1	1	1	1	1	1	1	1	1	1	1	1	1	1
fadA		3-ketoacyl-CoA thiolase	19	1	1	1	1	1	1	1	1	1	1	1	1	1	1	1	1	1	1	1
fadA_1		thiolase domain-containing protein	19	1	1	1	1	1	1	1	1	1	1	1	1	1	1	1	1	1	1	1
fadJ_1		3-hydroxybutyryl-CoA dehydrogenase	19	1	1	1	1	1	1	1	1	1	1	1	1	1	1	1	1	1	1	1
fadJ_2		enoyl-CoA hydratase/isomerase family protein	19	1	1	1	1	1	1	1	1	1	1	1	1	1	1	1	1	1	1	1
fau-1		ribonuclease E/G	19	1	1	1	1	1	1	1	1	1	1	1	1	1	1	1	1	1	1	1
fba1		aldolase	19	1	1	1	1	1	1	1	1	1	1	1	1	1	1	1	1	1	1	1
fbp		class 1 fructose-1,6-bisphosphatase	19	1	1	1	1	1	1	1	1	1	1	1	1	1	1	1	1	1	1	1
fen		flap endonuclease-1	19	1	1	1	1	1	1	1	1	1	1	1	1	1	1	1	1	1	1	1
ffh		signal recognition particle protein	19	1	1	1	1	1	1	1	1	1	1	1	1	1	1	1	1	1	1	1
fieF		cation transporter	19	1	1	1	1	1	1	1	1	1	1	1	1	1	1	1	1	1	1	1
fixB		electron transfer flavoprotein subunit alpha/FixB family protein	19	1	1	1	1	1	1	1	1	1	1	1	1	1	1	1	1	1	1	1
flgA1_5		flagellin	19	1	1	1	1	1	1	1	1	1	1	1	1	1	1	1	1	1	1	1
flpA		fibrillarin-like rRNA/tRNA 2'-O-methyltransferase	19	1	1	1	1	1	1	1	1	1	1	1	1	1	1	1	1	1	1	1
folD		bifunctional methylenetetrahydrofolate dehydrogenase/methenyltetrahydrofolate cyclohydrolase	19	1	1	1	1	1	1	1	1	1	1	1	1	1	1	1	1	1	1	1
fpoA		NADH-quinone oxidoreductase subunit A	19	1	1	1	1	1	1	1	1	1	1	1	1	1	1	1	1	1	1	1
fpoH		NADH-quinone oxidoreductase subunit H	19	1	1	1	1	1	1	1	1	1	1	1	1	1	1	1	1	1	1	1
fpoJ		NADH-quinone oxidoreductase subunit J	19	1	1	1	1	1	1	1	1	1	1	1	1	1	1	1	1	1	1	1
fpoM		NuoM family protein	19	1	1	1	1	1	1	1	1	1	1	1	1	1	1	1	1	1	1	1
fpoN		NADH-quinone oxidoreductase subunit N	19	1	1	1	1	1	1	1	1	1	1	1	1	1	1	1	1	1	1	1
frvX		M42 family metallopeptidase	19	1	1	1	1	1	1	1	1	1	1	1	1	1	1	1	1	1	1	1
ftsH_2		ATP-binding protein	19	1	1	1	1	1	1	1	1	1	1	1	1	1	1	1	1	1	1	1
ftsY		signal recognition particle-docking protein FtsY	19	1	1	1	1	1	1	1	1	1	1	1	1	1	1	1	1	1	1	1
ftsZ_1		cell division protein FtsZ	19	1	1	1	1	1	1	1	1	1	1	1	1	1	1	1	1	1	1	1
ftsZ_2		cell division protein FtsZ	19	1	1	1	1	1	1	1	1	1	1	1	1	1	1	1	1	1	1	1
fumC		class II fumarate hydratase	19	1	1	1	1	1	1	1	1	1	1	1	1	1	1	1	1	1	1	1
fusA		elongation factor EF-2	19	1	1	1	1	1	1	1	1	1	1	1	1	1	1	1	1	1	1	1
fxsA		membrane protein FxsA	19	1	1	1	1	1	1	1	1	1	1	1	1	1	1	1	1	1	1	1
gatB		Asp-tRNA(Asn)/Glu-tRNA(Gln) amidotransferase subunit GatB	19	1	1	1	1	1	1	1	1	1	1	1	1	1	1	1	1	1	1	1
GATC		Glutamyl-tRNA(Gln) amidotransferase subunit C, chloroplastic/mitochondrial	19	1	1	1	1	1	1	1	1	1	1	1	1	1	1	1	1	1	1	1
gatE_2		hypothetical protein	19	1	1	1	1	1	1	1	1	1	1	1	1	1	1	1	1	1	1	1
gcvH		glycine cleavage system protein GcvH	19	1	1	1	1	1	1	1	1	1	1	1	1	1	1	1	1	1	1	1
gcvPA		aminomethyl-transferring glycine dehydrogenase subunit GcvPA	19	1	1	1	1	1	1	1	1	1	1	1	1	1	1	1	1	1	1	1
gcvT		glycine cleavage system aminomethyltransferase GcvT	19	1	1	1	1	1	1	1	1	1	1	1	1	1	1	1	1	1	1	1
gcvT_2		aminomethyltransferase family protein	19	1	1	1	1	1	1	1	1	1	1	1	1	1	1	1	1	1	1	1
gdhA1_1		Glu/Leu/Phe/Val dehydrogenase	19	1	1	1	1	1	1	1	1	1	1	1	1	1	1	1	1	1	1	1
glcV_1		phosphate ABC transporter ATP-binding protein	19	1	1	1	1	1	1	1	1	1	1	1	1	1	1	1	1	1	1	1
glcV_2		ABC transporter ATP-binding protein	19	1	1	1	1	1	1	1	1	1	1	1	1	1	1	1	1	1	1	1
glmE		methylaspartate mutase subunit E	19	1	1	1	1	1	1	1	1	1	1	1	1	1	1	1	1	1	1	1
glmS		glutamine--fructose-6-phosphate transaminase (isomerizing)	19	1	1	1	1	1	1	1	1	1	1	1	1	1	1	1	1	1	1	1
gloB_3		MBL fold metallo-hydrolase	19	1	1	1	1	1	1	1	1	1	1	1	1	1	1	1	1	1	1	1
gloB_4		MBL fold metallo-hydrolase	19	1	1	1	1	1	1	1	1	1	1	1	1	1	1	1	1	1	1	1
gloB_6		MBL fold metallo-hydrolase	19	1	1	1	1	1	1	1	1	1	1	1	1	1	1	1	1	1	1	1
gloB_7		MBL fold metallo-hydrolase	19	1	1	1	1	1	1	1	1	1	1	1	1	1	1	1	1	1	1	1
glpA		anaerobic glycerol-3-phosphate dehydrogenase subunit A	19	1	1	1	1	1	1	1	1	1	1	1	1	1	1	1	1	1	1	1
glpB		glycerol-3-phosphate dehydrogenase subunit GlpB	19	1	1	1	1	1	1	1	1	1	1	1	1	1	1	1	1	1	1	1
glpE		rhodanese-like domain-containing protein	19	1	1	1	1	1	1	1	1	1	1	1	1	1	1	1	1	1	1	1
glpK		glycerol kinase GlpK	19	1	1	1	1	1	1	1	1	1	1	1	1	1	1	1	1	1	1	1
gltX		glutamate--tRNA ligase	19	1	1	1	1	1	1	1	1	1	1	1	1	1	1	1	1	1	1	1
glyA		serine hydroxymethyltransferase	19	1	1	1	1	1	1	1	1	1	1	1	1	1	1	1	1	1	1	1
glyS		glycine--tRNA ligase	19	1	1	1	1	1	1	1	1	1	1	1	1	1	1	1	1	1	1	1
gndA		NADP-dependent phosphogluconate dehydrogenase	19	1	1	1	1	1	1	1	1	1	1	1	1	1	1	1	1	1	1	1
gph_1		HAD-IIA family hydrolase	19	1	1	1	1	1	1	1	1	1	1	1	1	1	1	1	1	1	1	1
gph_3		HAD family hydrolase	19	1	1	1	1	1	1	1	1	1	1	1	1	1	1	1	1	1	1	1
gph_4		HAD-IIA family hydrolase	19	1	1	1	1	1	1	1	1	1	1	1	1	1	1	1	1	1	1	1
gph_5		HAD family hydrolase	19	1	1	1	1	1	1	1	1	1	1	1	1	1	1	1	1	1	1	1
group_1004		Lrp/AsnC ligand binding domain-containing protein	19	1	1	1	1	1	1	1	1	1	1	1	1	1	1	1	1	1	1	1
group_1006		beta-carotene 15,15'-dioxygenase, Brp/Blh family	19	1	1	1	1	1	1	1	1	1	1	1	1	1	1	1	1	1	1	1
group_1033		PKD domain-containing protein	19	1	1	1	1	1	1	1	1	1	1	1	1	1	1	1	1	1	1	1
group_1040		hypothetical protein	19	1	1	1	1	1	1	1	1	1	1	1	1	1	1	1	1	1	1	1
group_1062		COG1361 S-layer family protein	19	1	1	1	1	1	1	1	1	1	1	1	1	1	1	1	1	1	1	1
group_1224		zinc ribbon domain-containing protein	19	1	1	1	1	1	1	1	1	1	1	1	1	1	1	1	1	1	1	1
group_1229		YkgJ family cysteine cluster protein	19	1	1	1	1	1	1	1	1	1	1	1	1	1	1	1	1	1	1	1
group_1230		radical SAM protein	19	1	1	1	1	1	1	1	1	1	1	1	1	1	1	1	1	1	1	1
group_1231		hypothetical protein	19	1	1	1	1	1	1	1	1	1	1	1	1	1	1	1	1	1	1	1
group_1234		hypothetical protein	19	1	1	1	1	1	1	1	1	1	1	1	1	1	1	1	1	1	1	1
group_1235		hypothetical protein	19	1	1	1	1	1	1	1	1	1	1	1	1	1	1	1	1	1	1	1
group_1236		TAXI family TRAP transporter solute-binding subunit	19	1	1	1	1	1	1	1	1	1	1	1	1	1	1	1	1	1	1	1
group_1242		M28 family peptidase	19	1	1	1	1	1	1	1	1	1	1	1	1	1	1	1	1	1	1	1
group_1248		hypothetical protein	19	1	1	1	1	1	1	1	1	1	1	1	1	1	1	1	1	1	1	1
group_1250		PLP-dependent cysteine synthase family protein	19	1	1	1	1	1	1	1	1	1	1	1	1	1	1	1	1	1	1	1
group_1253		NAD(P)/FAD-dependent oxidoreductase	19	1	1	1	1	1	1	1	1	1	1	1	1	1	1	1	1	1	1	1
group_1254		pyridoxal phosphate-dependent aminotransferase	19	1	1	1	1	1	1	1	1	1	1	1	1	1	1	1	1	1	1	1
group_1258		hypothetical protein	19	1	1	1	1	1	1	1	1	1	1	1	1	1	1	1	1	1	1	1
group_1259		biotin--[acetyl-CoA-carboxylase] ligase	19	1	1	1	1	1	1	1	1	1	1	1	1	1	1	1	1	1	1	1
group_1263		MinD/ParA family protein	19	1	1	1	1	1	1	1	1	1	1	1	1	1	1	1	1	1	1	1
group_1264		dicarboxylate/amino acid:cation symporter	19	1	1	1	1	1	1	1	1	1	1	1	1	1	1	1	1	1	1	1
group_1286		CPBP family intramembrane metalloprotease	19	1	1	1	1	1	1	1	1	1	1	1	1	1	1	1	1	1	1	1
group_1288		hypothetical protein	19	1	1	1	1	1	1	1	1	1	1	1	1	1	1	1	1	1	1	1
group_1298		thioredoxin family protein	19	1	1	1	1	1	1	1	1	1	1	1	1	1	1	1	1	1	1	1
group_1299		ABC transporter permease	19	1	1	1	1	1	1	1	1	1	1	1	1	1	1	1	1	1	1	1
group_1313		ABC transporter ATP-binding protein	19	1	1	1	1	1	1	1	1	1	1	1	1	1	1	1	1	1	1	1
group_1314		GNAT family N-acetyltransferase	19	1	1	1	1	1	1	1	1	1	1	1	1	1	1	1	1	1	1	1
group_1316		hypothetical protein	19	1	1	1	1	1	1	1	1	1	1	1	1	1	1	1	1	1	1	1
group_1319		ABC transporter permease	19	1	1	1	1	1	1	1	1	1	1	1	1	1	1	1	1	1	1	1
group_1320		ABC transporter permease	19	1	1	1	1	1	1	1	1	1	1	1	1	1	1	1	1	1	1	1
group_1325		twin-arginine translocation signal domain-containing protein	19	1	1	1	1	1	1	1	1	1	1	1	1	1	1	1	1	1	1	1
group_1326		ferredoxin	19	1	1	1	1	1	1	1	1	1	1	1	1	1	1	1	1	1	1	1
group_1327		ABC transporter permease	19	1	1	1	1	1	1	1	1	1	1	1	1	1	1	1	1	1	1	1
group_1330		hypothetical protein	19	1	1	1	1	1	1	1	1	1	1	1	1	1	1	1	1	1	1	1
group_1332		DNA-directed DNA polymerase II small subunit	19	1	1	1	1	1	1	1	1	1	1	1	1	1	1	1	1	1	1	1
group_1338		universal stress protein	19	1	1	1	1	1	1	1	1	1	1	1	1	1	1	1	1	1	1	1
group_1339		SpoVR family protein	19	1	1	1	1	1	1	1	1	1	1	1	1	1	1	1	1	1	1	1
group_1340		PrkA family serine protein kinase	19	1	1	1	1	1	1	1	1	1	1	1	1	1	1	1	1	1	1	1
group_1341		GAF domain-containing protein	19	1	1	1	1	1	1	1	1	1	1	1	1	1	1	1	1	1	1	1
group_1342		inorganic phosphate transporter	19	1	1	1	1	1	1	1	1	1	1	1	1	1	1	1	1	1	1	1
group_1343		hypothetical protein	19	1	1	1	1	1	1	1	1	1	1	1	1	1	1	1	1	1	1	1
group_1345		competence/damage-inducible protein A	19	1	1	1	1	1	1	1	1	1	1	1	1	1	1	1	1	1	1	1
group_1347		DHH family phosphoesterase	19	1	1	1	1	1	1	1	1	1	1	1	1	1	1	1	1	1	1	1
group_1350		hypothetical protein	19	1	1	1	1	1	1	1	1	1	1	1	1	1	1	1	1	1	1	1
group_1352		sodium:calcium antiporter	19	1	1	1	1	1	1	1	1	1	1	1	1	1	1	1	1	1	1	1
group_1354		adenosylhomocysteinase	19	1	1	1	1	1	1	1	1	1	1	1	1	1	1	1	1	1	1	1
group_136		hypothetical protein	19	1	1	1	1	1	1	1	1	1	1	1	1	1	1	1	1	1	1	1
group_1365		tRNA pseudouridine(54/55) synthase Pus10	19	1	1	1	1	1	1	1	1	1	1	1	1	1	1	1	1	1	1	1
group_1368		hypothetical protein	19	1	1	1	1	1	1	1	1	1	1	1	1	1	1	1	1	1	1	1
group_1371		hypothetical protein	19	1	1	1	1	1	1	1	1	1	1	1	1	1	1	1	1	1	1	1
group_1373		hypothetical protein	19	1	1	1	1	1	1	1	1	1	1	1	1	1	1	1	1	1	1	1
group_1377		hypothetical protein	19	1	1	1	1	1	1	1	1	1	1	1	1	1	1	1	1	1	1	1
group_1387		hypothetical protein	19	1	1	1	1	1	1	1	1	1	1	1	1	1	1	1	1	1	1	1
group_1388		thioredoxin family protein	19	1	1	1	1	1	1	1	1	1	1	1	1	1	1	1	1	1	1	1
group_1399		redoxin domain-containing protein	19	1	1	1	1	1	1	1	1	1	1	1	1	1	1	1	1	1	1	1
group_1402		5-formyltetrahydrofolate cyclo-ligase	19	1	1	1	1	1	1	1	1	1	1	1	1	1	1	1	1	1	1	1
group_1403		molybdenum cofactor biosynthesis protein MoaB	19	1	1	1	1	1	1	1	1	1	1	1	1	1	1	1	1	1	1	1
group_1404		zinc-binding dehydrogenase	19	1	1	1	1	1	1	1	1	1	1	1	1	1	1	1	1	1	1	1
group_1405		hypothetical protein	19	1	1	1	1	1	1	1	1	1	1	1	1	1	1	1	1	1	1	1
group_1408		NAD(P)/FAD-dependent oxidoreductase	19	1	1	1	1	1	1	1	1	1	1	1	1	1	1	1	1	1	1	1
group_1411		hypothetical protein	19	1	1	1	1	1	1	1	1	1	1	1	1	1	1	1	1	1	1	1
group_1412		PadR family transcriptional regulator	19	1	1	1	1	1	1	1	1	1	1	1	1	1	1	1	1	1	1	1
group_1413		sodium:solute symporter	19	1	1	1	1	1	1	1	1	1	1	1	1	1	1	1	1	1	1	1
group_1414		hypothetical protein	19	1	1	1	1	1	1	1	1	1	1	1	1	1	1	1	1	1	1	1
group_1416		Lrp/AsnC family transcriptional regulator	19	1	1	1	1	1	1	1	1	1	1	1	1	1	1	1	1	1	1	1
group_1417		hypothetical protein	19	1	1	1	1	1	1	1	1	1	1	1	1	1	1	1	1	1	1	1
group_1418		Isopentenyl phosphate kinase	19	1	1	1	1	1	1	1	1	1	1	1	1	1	1	1	1	1	1	1
group_1419		30S ribosomal protein S11	19	1	1	1	1	1	1	1	1	1	1	1	1	1	1	1	1	1	1	1
group_1422		VOC family protein	19	1	1	1	1	1	1	1	1	1	1	1	1	1	1	1	1	1	1	1
group_1424		hypothetical protein	19	1	1	1	1	1	1	1	1	1	1	1	1	1	1	1	1	1	1	1
group_1425		YqcI/YcgG family protein	19	1	1	1	1	1	1	1	1	1	1	1	1	1	1	1	1	1	1	1
group_1427		hypothetical protein	19	1	1	1	1	1	1	1	1	1	1	1	1	1	1	1	1	1	1	1
group_1441		metal-dependent transcriptional regulator	19	1	1	1	1	1	1	1	1	1	1	1	1	1	1	1	1	1	1	1
group_1444		flagellar protein G	19	1	1	1	1	1	1	1	1	1	1	1	1	1	1	1	1	1	1	1
group_1448		SLC13 family permease	19	1	1	1	1	1	1	1	1	1	1	1	1	1	1	1	1	1	1	1
group_1449		carboxypeptidase M32	19	1	1	1	1	1	1	1	1	1	1	1	1	1	1	1	1	1	1	1
group_145		metal-dependent hydrolase	19	1	1	1	1	1	1	1	1	1	1	1	1	1	1	1	1	1	1	1
group_1450		zinc-dependent alcohol dehydrogenase family protein	19	1	1	1	1	1	1	1	1	1	1	1	1	1	1	1	1	1	1	1
group_1451		hypothetical protein	19	1	1	1	1	1	1	1	1	1	1	1	1	1	1	1	1	1	1	1
group_1452		hypothetical protein	19	1	1	1	1	1	1	1	1	1	1	1	1	1	1	1	1	1	1	1
group_1453		riboflavin synthase	19	1	1	1	1	1	1	1	1	1	1	1	1	1	1	1	1	1	1	1
group_1454		PrsW family intramembrane metalloprotease	19	1	1	1	1	1	1	1	1	1	1	1	1	1	1	1	1	1	1	1
group_1462		hypothetical protein	19	1	1	1	1	1	1	1	1	1	1	1	1	1	1	1	1	1	1	1
group_1466		deoxyribodipyrimidine photo-lyase	19	1	1	1	1	1	1	1	1	1	1	1	1	1	1	1	1	1	1	1
group_1484		ABC transporter substrate-binding protein	19	1	1	1	1	1	1	1	1	1	1	1	1	1	1	1	1	1	1	1
group_1491		hypothetical protein	19	1	1	1	1	1	1	1	1	1	1	1	1	1	1	1	1	1	1	1
group_1494		hypothetical protein	19	1	1	1	1	1	1	1	1	1	1	1	1	1	1	1	1	1	1	1
group_1495		bifunctional N(6)-L-threonylcarbamoyladenine synthase/serine/threonine protein kinase	19	1	1	1	1	1	1	1	1	1	1	1	1	1	1	1	1	1	1	1
group_1497		Lrp/AsnC family transcriptional regulator	19	1	1	1	1	1	1	1	1	1	1	1	1	1	1	1	1	1	1	1
group_1499		hypothetical protein	19	1	1	1	1	1	1	1	1	1	1	1	1	1	1	1	1	1	1	1
group_1502		FAD-dependent oxidoreductase	19	1	1	1	1	1	1	1	1	1	1	1	1	1	1	1	1	1	1	1
group_1509		hypothetical protein	19	1	1	1	1	1	1	1	1	1	1	1	1	1	1	1	1	1	1	1
group_1511		extracellular solute-binding protein	19	1	1	1	1	1	1	1	1	1	1	1	1	1	1	1	1	1	1	1
group_1514		hypothetical protein	19	1	1	1	1	1	1	1	1	1	1	1	1	1	1	1	1	1	1	1
group_1515		ATP-binding protein	19	1	1	1	1	1	1	1	1	1	1	1	1	1	1	1	1	1	1	1
group_1518		hypothetical protein	19	1	1	1	1	1	1	1	1	1	1	1	1	1	1	1	1	1	1	1
group_1519		hypothetical protein	19	1	1	1	1	1	1	1	1	1	1	1	1	1	1	1	1	1	1	1
group_1522		hypothetical protein	19	1	1	1	1	1	1	1	1	1	1	1	1	1	1	1	1	1	1	1
group_1534		GNAT family N-acetyltransferase	19	1	1	1	1	1	1	1	1	1	1	1	1	1	1	1	1	1	1	1
group_1542		PstS family phosphate ABC transporter substrate-binding protein	19	1	1	1	1	1	1	1	1	1	1	1	1	1	1	1	1	1	1	1
group_1545		hypothetical protein	19	1	1	1	1	1	1	1	1	1	1	1	1	1	1	1	1	1	1	1
group_1546		hypothetical protein	19	1	1	1	1	1	1	1	1	1	1	1	1	1	1	1	1	1	1	1
group_1547		Lrp/AsnC family transcriptional regulator	19	1	1	1	1	1	1	1	1	1	1	1	1	1	1	1	1	1	1	1
group_1566		hypothetical protein	19	1	1	1	1	1	1	1	1	1	1	1	1	1	1	1	1	1	1	1
group_1579		phosphate-starvation-inducible PsiE family protein	19	1	1	1	1	1	1	1	1	1	1	1	1	1	1	1	1	1	1	1
group_1587		NAD(P)H-dependent oxidoreductase	19	1	1	1	1	1	1	1	1	1	1	1	1	1	1	1	1	1	1	1
group_1590		aldo/keto reductase	19	1	1	1	1	1	1	1	1	1	1	1	1	1	1	1	1	1	1	1
group_1591		ABC transporter ATP-binding protein	19	1	1	1	1	1	1	1	1	1	1	1	1	1	1	1	1	1	1	1
group_1594		hypothetical protein	19	1	1	1	1	1	1	1	1	1	1	1	1	1	1	1	1	1	1	1
group_1596		glutaredoxin	19	1	1	1	1	1	1	1	1	1	1	1	1	1	1	1	1	1	1	1
group_1600		phytoene/squalene synthase family protein	19	1	1	1	1	1	1	1	1	1	1	1	1	1	1	1	1	1	1	1
group_1601		hypothetical protein	19	1	1	1	1	1	1	1	1	1	1	1	1	1	1	1	1	1	1	1
group_1602		hypothetical protein	19	1	1	1	1	1	1	1	1	1	1	1	1	1	1	1	1	1	1	1
group_1616		hypothetical protein	19	1	1	1	1	1	1	1	1	1	1	1	1	1	1	1	1	1	1	1
group_1618		TraB/GumN family protein	19	1	1	1	1	1	1	1	1	1	1	1	1	1	1	1	1	1	1	1
group_1622		Rrf2 family transcriptional regulator	19	1	1	1	1	1	1	1	1	1	1	1	1	1	1	1	1	1	1	1
group_1634		helix-turn-helix transcriptional regulator	19	1	1	1	1	1	1	1	1	1	1	1	1	1	1	1	1	1	1	1
group_1650		sodium-dependent transporter	19	1	1	1	1	1	1	1	1	1	1	1	1	1	1	1	1	1	1	1
group_1651		sodium-dependent transporter	19	1	1	1	1	1	1	1	1	1	1	1	1	1	1	1	1	1	1	1
group_1657		precorrin-3B C(17)-methyltransferase	19	1	1	1	1	1	1	1	1	1	1	1	1	1	1	1	1	1	1	1
group_166		magnesium transporter	19	1	1	1	1	1	1	1	1	1	1	1	1	1	1	1	1	1	1	1
group_1660		MAPK-activated protein kinase	19	1	1	1	1	1	1	1	1	1	1	1	1	1	1	1	1	1	1	1
group_1661		hypothetical protein	19	1	1	1	1	1	1	1	1	1	1	1	1	1	1	1	1	1	1	1
group_1662		iron ABC transporter permease	19	1	1	1	1	1	1	1	1	1	1	1	1	1	1	1	1	1	1	1
group_1666		hypothetical protein	19	1	1	1	1	1	1	1	1	1	1	1	1	1	1	1	1	1	1	1
group_1667		Htur_1727 family rSAM-partnered candidate RiPP	19	1	1	1	1	1	1	1	1	1	1	1	1	1	1	1	1	1	1	1
group_1673		radical SAM protein	19	1	1	1	1	1	1	1	1	1	1	1	1	1	1	1	1	1	1	1
group_1677		gamma-glutamyl-gamma-aminobutyrate hydrolase family protein	19	1	1	1	1	1	1	1	1	1	1	1	1	1	1	1	1	1	1	1
group_1687		glutathione S-transferase family protein	19	1	1	1	1	1	1	1	1	1	1	1	1	1	1	1	1	1	1	1
group_1691		queuosine precursor transporter	19	1	1	1	1	1	1	1	1	1	1	1	1	1	1	1	1	1	1	1
group_1694		hypothetical protein	19	1	1	1	1	1	1	1	1	1	1	1	1	1	1	1	1	1	1	1
group_1695		hypothetical protein	19	1	1	1	1	1	1	1	1	1	1	1	1	1	1	1	1	1	1	1
group_1709		hypothetical protein	19	1	1	1	1	1	1	1	1	1	1	1	1	1	1	1	1	1	1	1
group_1712		hypothetical protein	19	1	1	1	1	1	1	1	1	1	1	1	1	1	1	1	1	1	1	1
group_1713		CBS domain-containing protein	19	1	1	1	1	1	1	1	1	1	1	1	1	1	1	1	1	1	1	1
group_1715	tgtA_1	tRNA guanosine(15) transglycosylase TgtA	19	1	1	1	1	1	1	1	1	1	1	1	1	1	1	1	1	1	1	1
group_1718		ATP-binding protein	19	1	1	1	1	1	1	1	1	1	1	1	1	1	1	1	1	1	1	1
group_1724		geranylgeranyl reductase family protein	19	1	1	1	1	1	1	1	1	1	1	1	1	1	1	1	1	1	1	1
group_1726		NUDIX domain-containing protein	19	1	1	1	1	1	1	1	1	1	1	1	1	1	1	1	1	1	1	1
group_1727		hypothetical protein	19	1	1	1	1	1	1	1	1	1	1	1	1	1	1	1	1	1	1	1
group_1731		Tat pathway signal protein	19	1	1	1	1	1	1	1	1	1	1	1	1	1	1	1	1	1	1	1
group_1735		small nuclear ribonucleoprotein	19	1	1	1	1	1	1	1	1	1	1	1	1	1	1	1	1	1	1	1
group_1737		zinc-dependent metalloprotease	19	1	1	1	1	1	1	1	1	1	1	1	1	1	1	1	1	1	1	1
group_1738		hypothetical protein	19	1	1	1	1	1	1	1	1	1	1	1	1	1	1	1	1	1	1	1
group_1741		MFS transporter	19	1	1	1	1	1	1	1	1	1	1	1	1	1	1	1	1	1	1	1
group_1744		hypothetical protein	19	1	1	1	1	1	1	1	1	1	1	1	1	1	1	1	1	1	1	1
group_1750		cupin domain-containing protein	19	1	1	1	1	1	1	1	1	1	1	1	1	1	1	1	1	1	1	1
group_1752		creatininase family protein	19	1	1	1	1	1	1	1	1	1	1	1	1	1	1	1	1	1	1	1
group_1761		YIP1 family protein	19	1	1	1	1	1	1	1	1	1	1	1	1	1	1	1	1	1	1	1
group_1764		dodecin domain-containing protein	19	1	1	1	1	1	1	1	1	1	1	1	1	1	1	1	1	1	1	1
group_178		HlyC/CorC family transporter	19	1	1	1	1	1	1	1	1	1	1	1	1	1	1	1	1	1	1	1
group_1787		2-oxo acid dehydrogenase	19	1	1	1	1	1	1	1	1	1	1	1	1	1	1	1	1	1	1	1
group_1793		DNA-3-methyladenine glycosylase 2 family protein	19	1	1	1	1	1	1	1	1	1	1	1	1	1	1	1	1	1	1	1
group_1798		MinD/ParA family protein	19	1	1	1	1	1	1	1	1	1	1	1	1	1	1	1	1	1	1	1
group_1800		Na+/H+ antiporter NhaC family protein	19	1	1	1	1	1	1	1	1	1	1	1	1	1	1	1	1	1	1	1
group_1805		prohibitin family protein	19	1	1	1	1	1	1	1	1	1	1	1	1	1	1	1	1	1	1	1
group_1806		hypothetical protein	19	1	1	1	1	1	1	1	1	1	1	1	1	1	1	1	1	1	1	1
group_1808		hypothetical protein	19	1	1	1	1	1	1	1	1	1	1	1	1	1	1	1	1	1	1	1
group_1812		hypothetical protein	19	1	1	1	1	1	1	1	1	1	1	1	1	1	1	1	1	1	1	1
group_1870		phosphopantothenate/pantothenate synthetase	19	1	1	1	1	1	1	1	1	1	1	1	1	1	1	1	1	1	1	1
group_1881		IucA/IucC family siderophore biosynthesis protein	19	1	1	1	1	1	1	1	1	1	1	1	1	1	1	1	1	1	1	1
group_1883		V-type ATP synthase subunit I	19	1	1	1	1	1	1	1	1	1	1	1	1	1	1	1	1	1	1	1
group_2097		hypothetical protein	19	1	1	1	1	1	1	1	1	1	1	1	1	1	1	1	1	1	1	1
group_2218		cob(I)yrinic acid a,c-diamide adenosyltransferase	19	1	1	1	1	1	1	1	1	1	1	1	1	1	1	1	1	1	1	1
group_2253		VRR-NUC domain-containing protein	19	1	1	1	1	1	1	1	1	1	1	1	1	1	1	1	1	1	1	1
group_238		prephenate dehydrogenase/arogenate dehydrogenase family protein	19	1	1	1	1	1	1	1	1	1	1	1	1	1	1	1	1	1	1	1
group_248		glycosyltransferase family 39 protein	19	1	1	1	1	1	1	1	1	1	1	1	1	1	1	1	1	1	1	1
group_337		DNA double-strand break repair ATPase Rad50	19	1	1	1	1	1	1	1	1	1	1	1	1	1	1	1	1	1	1	1
group_356		hypothetical protein	19	1	1	1	1	1	1	1	1	1	1	1	1	1	1	1	1	1	1	1
group_358		tRNA-dihydrouridine synthase	19	1	1	1	1	1	1	1	1	1	1	1	1	1	1	1	1	1	1	1
group_359		M24 family metallopeptidase	19	1	1	1	1	1	1	1	1	1	1	1	1	1	1	1	1	1	1	1
group_362		PH domain-containing protein	19	1	1	1	1	1	1	1	1	1	1	1	1	1	1	1	1	1	1	1
group_375		NAD-dependent succinate-semialdehyde dehydrogenase	19	1	1	1	1	1	1	1	1	1	1	1	1	1	1	1	1	1	1	1
group_376		hypothetical protein	19	1	1	1	1	1	1	1	1	1	1	1	1	1	1	1	1	1	1	1
group_378		archease	19	1	1	1	1	1	1	1	1	1	1	1	1	1	1	1	1	1	1	1
group_479		metal-dependent hydrolase	19	1	1	1	1	1	1	1	1	1	1	1	1	1	1	1	1	1	1	1
group_480		hypothetical protein	19	1	1	1	1	1	1	1	1	1	1	1	1	1	1	1	1	1	1	1
group_485		ABC transporter permease	19	1	1	1	1	1	1	1	1	1	1	1	1	1	1	1	1	1	1	1
group_489		iron ABC transporter permease	19	1	1	1	1	1	1	1	1	1	1	1	1	1	1	1	1	1	1	1
group_495		ATP-NAD kinase family protein	19	1	1	1	1	1	1	1	1	1	1	1	1	1	1	1	1	1	1	1
group_501		type IV pilin	19	1	1	1	1	1	1	1	1	1	1	1	1	1	1	1	1	1	1	1
group_502		inorganic phosphate transporter	19	1	1	1	1	1	1	1	1	1	1	1	1	1	1	1	1	1	1	1
group_505		caspase family protein	19	1	1	1	1	1	1	1	1	1	1	1	1	1	1	1	1	1	1	1
group_517		outer membrane lipoprotein carrier protein LolA	19	1	1	1	1	1	1	1	1	1	1	1	1	1	1	1	1	1	1	1
group_520		hypothetical protein	19	1	1	1	1	1	1	1	1	1	1	1	1	1	1	1	1	1	1	1
group_521		hypothetical protein	19	1	1	1	1	1	1	1	1	1	1	1	1	1	1	1	1	1	1	1
group_526		type II secretion system F family protein	19	1	1	1	1	1	1	1	1	1	1	1	1	1	1	1	1	1	1	1
group_527		AIM24 family protein	19	1	1	1	1	1	1	1	1	1	1	1	1	1	1	1	1	1	1	1
group_545		hypothetical protein	19	1	1	1	1	1	1	1	1	1	1	1	1	1	1	1	1	1	1	1
group_555		hypothetical protein	19	1	1	1	1	1	1	1	1	1	1	1	1	1	1	1	1	1	1	1
group_568		HD domain-containing protein	19	1	1	1	1	1	1	1	1	1	1	1	1	1	1	1	1	1	1	1
group_571		iron ABC transporter substrate-binding protein	19	1	1	1	1	1	1	1	1	1	1	1	1	1	1	1	1	1	1	1
group_572		hypothetical protein	19	1	1	1	1	1	1	1	1	1	1	1	1	1	1	1	1	1	1	1
group_575		saccharopine dehydrogenase NADP-binding domain-containing protein	19	1	1	1	1	1	1	1	1	1	1	1	1	1	1	1	1	1	1	1
group_593		S8 family serine peptidase	19	1	1	1	1	1	1	1	1	1	1	1	1	1	1	1	1	1	1	1
group_596		hypothetical protein	19	1	1	1	1	1	1	1	1	1	1	1	1	1	1	1	1	1	1	1
group_598		hypothetical protein	19	1	1	1	1	1	1	1	1	1	1	1	1	1	1	1	1	1	1	1
group_608		phosphotransferase family protein	19	1	1	1	1	1	1	1	1	1	1	1	1	1	1	1	1	1	1	1
group_617		hypothetical protein	19	1	1	1	1	1	1	1	1	1	1	1	1	1	1	1	1	1	1	1
group_655		sugar kinase	19	1	1	1	1	1	1	1	1	1	1	1	1	1	1	1	1	1	1	1
group_730		hypothetical protein	19	1	1	1	1	1	1	1	1	1	1	1	1	1	1	1	1	1	1	1
group_748		TRAP transporter permease	19	1	1	1	1	1	1	1	1	1	1	1	1	1	1	1	1	1	1	1
group_749		lipopolysaccharide biosynthesis protein	19	1	1	1	1	1	1	1	1	1	1	1	1	1	1	1	1	1	1	1
group_752		helix-turn-helix transcriptional regulator	19	1	1	1	1	1	1	1	1	1	1	1	1	1	1	1	1	1	1	1
group_754		MaoC family dehydratase	19	1	1	1	1	1	1	1	1	1	1	1	1	1	1	1	1	1	1	1
group_757		heme-copper oxidase subunit III	19	1	1	1	1	1	1	1	1	1	1	1	1	1	1	1	1	1	1	1
group_7702		universal stress protein	19	1	1	1	1	1	1	1	1	1	1	1	1	1	1	1	1	1	1	1
group_7703		hypothetical protein	19	1	1	1	1	1	1	1	1	1	1	1	1	1	1	1	1	1	1	1
group_7705		DNA-binding protein	19	1	1	1	1	1	1	1	1	1	1	1	1	1	1	1	1	1	1	1
group_7708		hypothetical protein	19	1	1	1	1	1	1	1	1	1	1	1	1	1	1	1	1	1	1	1
group_7710		DNA-binding protein	19	1	1	1	1	1	1	1	1	1	1	1	1	1	1	1	1	1	1	1
group_7712		universal stress protein	19	1	1	1	1	1	1	1	1	1	1	1	1	1	1	1	1	1	1	1
group_7713		hypothetical protein	19	1	1	1	1	1	1	1	1	1	1	1	1	1	1	1	1	1	1	1
group_7714		ProteinC	19	1	1	1	1	1	1	1	1	1	1	1	1	1	1	1	1	1	1	1
group_7715		hypothetical protein	19	1	1	1	1	1	1	1	1	1	1	1	1	1	1	1	1	1	1	1
group_7716		hypothetical protein	19	1	1	1	1	1	1	1	1	1	1	1	1	1	1	1	1	1	1	1
group_7717		50S ribosomal protein L15	19	1	1	1	1	1	1	1	1	1	1	1	1	1	1	1	1	1	1	1
group_7718		30S ribosomal protein S13	19	1	1	1	1	1	1	1	1	1	1	1	1	1	1	1	1	1	1	1
group_7719		CBS domain-containing protein	19	1	1	1	1	1	1	1	1	1	1	1	1	1	1	1	1	1	1	1
group_7720		hypothetical protein	19	1	1	1	1	1	1	1	1	1	1	1	1	1	1	1	1	1	1	1
group_7721		type II toxin-antitoxin system ParD family antitoxin	19	1	1	1	1	1	1	1	1	1	1	1	1	1	1	1	1	1	1	1
group_7722		30S ribosomal protein S10	19	1	1	1	1	1	1	1	1	1	1	1	1	1	1	1	1	1	1	1
group_7723		hypothetical protein	19	1	1	1	1	1	1	1	1	1	1	1	1	1	1	1	1	1	1	1
group_7726		hypothetical protein	19	1	1	1	1	1	1	1	1	1	1	1	1	1	1	1	1	1	1	1
group_7730		30S ribosomal protein S27ae	19	1	1	1	1	1	1	1	1	1	1	1	1	1	1	1	1	1	1	1
group_7732	COQ5_6	methyltransferase domain-containing protein	19	1	1	1	1	1	1	1	1	1	1	1	1	1	1	1	1	1	1	1
group_7734		hypothetical protein	19	1	1	1	1	1	1	1	1	1	1	1	1	1	1	1	1	1	1	1
group_7735		hypothetical protein	19	1	1	1	1	1	1	1	1	1	1	1	1	1	1	1	1	1	1	1
group_7737		MTH865 family protein	19	1	1	1	1	1	1	1	1	1	1	1	1	1	1	1	1	1	1	1
group_7738		helix-turn-helix transcriptional regulator	19	1	1	1	1	1	1	1	1	1	1	1	1	1	1	1	1	1	1	1
group_7739		universal stress protein	19	1	1	1	1	1	1	1	1	1	1	1	1	1	1	1	1	1	1	1
group_7740		50S ribosomal protein L37e	19	1	1	1	1	1	1	1	1	1	1	1	1	1	1	1	1	1	1	1
group_7742		50S ribosomal protein L14	19	1	1	1	1	1	1	1	1	1	1	1	1	1	1	1	1	1	1	1
group_7743		hypothetical protein	19	1	1	1	1	1	1	1	1	1	1	1	1	1	1	1	1	1	1	1
group_7745		hypothetical protein	19	1	1	1	1	1	1	1	1	1	1	1	1	1	1	1	1	1	1	1
group_7747		hypothetical protein	19	1	1	1	1	1	1	1	1	1	1	1	1	1	1	1	1	1	1	1
group_7748		hypothetical protein	19	1	1	1	1	1	1	1	1	1	1	1	1	1	1	1	1	1	1	1
group_7749		50S ribosomal protein L21e	19	1	1	1	1	1	1	1	1	1	1	1	1	1	1	1	1	1	1	1
group_7751		30S ribosomal protein S19e	19	1	1	1	1	1	1	1	1	1	1	1	1	1	1	1	1	1	1	1
group_7752		hypothetical protein	19	1	1	1	1	1	1	1	1	1	1	1	1	1	1	1	1	1	1	1
group_7753		hypothetical protein	19	1	1	1	1	1	1	1	1	1	1	1	1	1	1	1	1	1	1	1
group_7754		hypothetical protein	19	1	1	1	1	1	1	1	1	1	1	1	1	1	1	1	1	1	1	1
group_7755		hypothetical protein	19	1	1	1	1	1	1	1	1	1	1	1	1	1	1	1	1	1	1	1
group_7756		hypothetical protein	19	1	1	1	1	1	1	1	1	1	1	1	1	1	1	1	1	1	1	1
group_7757		hypothetical protein	19	1	1	1	1	1	1	1	1	1	1	1	1	1	1	1	1	1	1	1
group_7758		ubiquinol-cytochrome c reductase iron-sulfur subunit	19	1	1	1	1	1	1	1	1	1	1	1	1	1	1	1	1	1	1	1
group_7760		2-ketoglutarate ferredoxin oxidoreductase subunit beta	19	1	1	1	1	1	1	1	1	1	1	1	1	1	1	1	1	1	1	1
group_7761		30S ribosomal protein S17e	19	1	1	1	1	1	1	1	1	1	1	1	1	1	1	1	1	1	1	1
group_7763		50S ribosomal protein L18e	19	1	1	1	1	1	1	1	1	1	1	1	1	1	1	1	1	1	1	1
group_7764		hypothetical protein	19	1	1	1	1	1	1	1	1	1	1	1	1	1	1	1	1	1	1	1
group_7765		hypothetical protein	19	1	1	1	1	1	1	1	1	1	1	1	1	1	1	1	1	1	1	1
group_7767		hypothetical protein	19	1	1	1	1	1	1	1	1	1	1	1	1	1	1	1	1	1	1	1
group_7768		hypothetical protein	19	1	1	1	1	1	1	1	1	1	1	1	1	1	1	1	1	1	1	1
group_7770		50S ribosomal protein L24	19	1	1	1	1	1	1	1	1	1	1	1	1	1	1	1	1	1	1	1
group_7772		30S ribosomal protein S14	19	1	1	1	1	1	1	1	1	1	1	1	1	1	1	1	1	1	1	1
group_7773		hypothetical protein	19	1	1	1	1	1	1	1	1	1	1	1	1	1	1	1	1	1	1	1
group_7775		hypothetical protein	19	1	1	1	1	1	1	1	1	1	1	1	1	1	1	1	1	1	1	1
group_7776		gas vesicle protein	19	1	1	1	1	1	1	1	1	1	1	1	1	1	1	1	1	1	1	1
group_7781		reactive intermediate/imine deaminase	19	1	1	1	1	1	1	1	1	1	1	1	1	1	1	1	1	1	1	1
group_7782		chemotaxis protein CheC	19	1	1	1	1	1	1	1	1	1	1	1	1	1	1	1	1	1	1	1
group_7784		50S ribosomal protein L22	19	1	1	1	1	1	1	1	1	1	1	1	1	1	1	1	1	1	1	1
group_7786		DsrE family protein	19	1	1	1	1	1	1	1	1	1	1	1	1	1	1	1	1	1	1	1
group_7787		hypothetical protein	19	1	1	1	1	1	1	1	1	1	1	1	1	1	1	1	1	1	1	1
group_7789		NifU family protein	19	1	1	1	1	1	1	1	1	1	1	1	1	1	1	1	1	1	1	1
group_7791		flagella E	19	1	1	1	1	1	1	1	1	1	1	1	1	1	1	1	1	1	1	1
group_7792		50S ribosomal protein L19e	19	1	1	1	1	1	1	1	1	1	1	1	1	1	1	1	1	1	1	1
group_7794		succinate dehydrogenase hydrophobic membrane anchor subunit	19	1	1	1	1	1	1	1	1	1	1	1	1	1	1	1	1	1	1	1
group_7795		transcriptional regulator	19	1	1	1	1	1	1	1	1	1	1	1	1	1	1	1	1	1	1	1
group_7797		hypothetical protein	19	1	1	1	1	1	1	1	1	1	1	1	1	1	1	1	1	1	1	1
group_7799		hypothetical protein	19	1	1	1	1	1	1	1	1	1	1	1	1	1	1	1	1	1	1	1
group_7802		hypothetical protein	19	1	1	1	1	1	1	1	1	1	1	1	1	1	1	1	1	1	1	1
group_7803		hypothetical protein	19	1	1	1	1	1	1	1	1	1	1	1	1	1	1	1	1	1	1	1
group_7804		succinylglutamate desuccinylase/aspartoacylase family protein	19	1	1	1	1	1	1	1	1	1	1	1	1	1	1	1	1	1	1	1
group_7805		chemotaxis protein CheC	19	1	1	1	1	1	1	1	1	1	1	1	1	1	1	1	1	1	1	1
group_7808		30S ribosomal protein S28e	19	1	1	1	1	1	1	1	1	1	1	1	1	1	1	1	1	1	1	1
group_7809		replication protein A	19	1	1	1	1	1	1	1	1	1	1	1	1	1	1	1	1	1	1	1
group_7810		hypothetical protein	19	1	1	1	1	1	1	1	1	1	1	1	1	1	1	1	1	1	1	1
group_7812		hypothetical protein	19	1	1	1	1	1	1	1	1	1	1	1	1	1	1	1	1	1	1	1
group_7813		hypothetical protein	19	1	1	1	1	1	1	1	1	1	1	1	1	1	1	1	1	1	1	1
group_7814		F0F1 ATP synthase subunit C	19	1	1	1	1	1	1	1	1	1	1	1	1	1	1	1	1	1	1	1
group_7816		H/ACA RNA-protein complex protein Gar1	19	1	1	1	1	1	1	1	1	1	1	1	1	1	1	1	1	1	1	1
group_7817		Zn-dependent protease	19	1	1	1	1	1	1	1	1	1	1	1	1	1	1	1	1	1	1	1
group_7818		winged helix-turn-helix transcriptional regulator	19	1	1	1	1	1	1	1	1	1	1	1	1	1	1	1	1	1	1	1
group_782		4Fe-4S dicluster domain-containing protein	19	1	1	1	1	1	1	1	1	1	1	1	1	1	1	1	1	1	1	1
group_7821		histone deacetylase	19	1	1	1	1	1	1	1	1	1	1	1	1	1	1	1	1	1	1	1
group_7822		hypothetical protein	19	1	1	1	1	1	1	1	1	1	1	1	1	1	1	1	1	1	1	1
group_7823		pyridoxamine 5'-phosphate oxidase family protein	19	1	1	1	1	1	1	1	1	1	1	1	1	1	1	1	1	1	1	1
group_7824		helix-turn-helix transcriptional regulator	19	1	1	1	1	1	1	1	1	1	1	1	1	1	1	1	1	1	1	1
group_7827		preprotein translocase subunit Sec61beta	19	1	1	1	1	1	1	1	1	1	1	1	1	1	1	1	1	1	1	1
group_7828		50S ribosomal protein L32e	19	1	1	1	1	1	1	1	1	1	1	1	1	1	1	1	1	1	1	1
group_7829		hypothetical protein	19	1	1	1	1	1	1	1	1	1	1	1	1	1	1	1	1	1	1	1
group_7830		hypothetical protein	19	1	1	1	1	1	1	1	1	1	1	1	1	1	1	1	1	1	1	1
group_7831		helix-turn-helix domain-containing protein	19	1	1	1	1	1	1	1	1	1	1	1	1	1	1	1	1	1	1	1
group_7833		hypothetical protein	19	1	1	1	1	1	1	1	1	1	1	1	1	1	1	1	1	1	1	1
group_7834		hypothetical protein	19	1	1	1	1	1	1	1	1	1	1	1	1	1	1	1	1	1	1	1
group_7835		50S ribosomal protein L23	19	1	1	1	1	1	1	1	1	1	1	1	1	1	1	1	1	1	1	1
group_7836		hypothetical protein	19	1	1	1	1	1	1	1	1	1	1	1	1	1	1	1	1	1	1	1
group_7840		YbjQ family protein	19	1	1	1	1	1	1	1	1	1	1	1	1	1	1	1	1	1	1	1
group_7842		nuclear transport factor 2 family protein	19	1	1	1	1	1	1	1	1	1	1	1	1	1	1	1	1	1	1	1
group_7843		antibiotic biosynthesis monooxygenase	19	1	1	1	1	1	1	1	1	1	1	1	1	1	1	1	1	1	1	1
group_7844		SRPBCC family protein	19	1	1	1	1	1	1	1	1	1	1	1	1	1	1	1	1	1	1	1
group_7845		hypothetical protein	19	1	1	1	1	1	1	1	1	1	1	1	1	1	1	1	1	1	1	1
group_7847		30S ribosomal protein S17	19	1	1	1	1	1	1	1	1	1	1	1	1	1	1	1	1	1	1	1
group_7848		50S ribosomal protein L24e	19	1	1	1	1	1	1	1	1	1	1	1	1	1	1	1	1	1	1	1
group_7849		hypothetical protein	19	1	1	1	1	1	1	1	1	1	1	1	1	1	1	1	1	1	1	1
group_7851		hypothetical protein	19	1	1	1	1	1	1	1	1	1	1	1	1	1	1	1	1	1	1	1
group_7853		hypothetical protein	19	1	1	1	1	1	1	1	1	1	1	1	1	1	1	1	1	1	1	1
group_7854		universal stress protein	19	1	1	1	1	1	1	1	1	1	1	1	1	1	1	1	1	1	1	1
group_7856		acyl-CoA thioesterase	19	1	1	1	1	1	1	1	1	1	1	1	1	1	1	1	1	1	1	1
group_7857		hypothetical protein	19	1	1	1	1	1	1	1	1	1	1	1	1	1	1	1	1	1	1	1
group_7858		hypothetical protein	19	1	1	1	1	1	1	1	1	1	1	1	1	1	1	1	1	1	1	1
group_7859		hypothetical protein	19	1	1	1	1	1	1	1	1	1	1	1	1	1	1	1	1	1	1	1
group_7860		hypothetical protein	19	1	1	1	1	1	1	1	1	1	1	1	1	1	1	1	1	1	1	1
group_7861		50S ribosomal protein L40e	19	1	1	1	1	1	1	1	1	1	1	1	1	1	1	1	1	1	1	1
group_7863		hypothetical protein	19	1	1	1	1	1	1	1	1	1	1	1	1	1	1	1	1	1	1	1
group_7865		hypothetical protein	19	1	1	1	1	1	1	1	1	1	1	1	1	1	1	1	1	1	1	1
group_7866		hypothetical protein	19	1	1	1	1	1	1	1	1	1	1	1	1	1	1	1	1	1	1	1
group_7868		hypothetical protein	19	1	1	1	1	1	1	1	1	1	1	1	1	1	1	1	1	1	1	1
group_7869		purine-binding chemotaxis protein CheW	19	1	1	1	1	1	1	1	1	1	1	1	1	1	1	1	1	1	1	1
group_7870		hypothetical protein	19	1	1	1	1	1	1	1	1	1	1	1	1	1	1	1	1	1	1	1
group_7872		hypothetical protein	19	1	1	1	1	1	1	1	1	1	1	1	1	1	1	1	1	1	1	1
group_7874		cation:proton antiporter	19	1	1	1	1	1	1	1	1	1	1	1	1	1	1	1	1	1	1	1
group_7875		GNAT family N-acetyltransferase	19	1	1	1	1	1	1	1	1	1	1	1	1	1	1	1	1	1	1	1
group_7877		30S ribosomal protein S19	19	1	1	1	1	1	1	1	1	1	1	1	1	1	1	1	1	1	1	1
group_7879		hypothetical protein	19	1	1	1	1	1	1	1	1	1	1	1	1	1	1	1	1	1	1	1
group_788		ABC transporter permease	19	1	1	1	1	1	1	1	1	1	1	1	1	1	1	1	1	1	1	1
group_7880		50S ribosomal protein L11	19	1	1	1	1	1	1	1	1	1	1	1	1	1	1	1	1	1	1	1
group_7881		hypothetical protein	19	1	1	1	1	1	1	1	1	1	1	1	1	1	1	1	1	1	1	1
group_7882		hypothetical protein	19	1	1	1	1	1	1	1	1	1	1	1	1	1	1	1	1	1	1	1
group_7884		hypothetical protein	19	1	1	1	1	1	1	1	1	1	1	1	1	1	1	1	1	1	1	1
group_7885		gas vesicle protein K	19	1	1	1	1	1	1	1	1	1	1	1	1	1	1	1	1	1	1	1
group_7886		30S ribosomal protein S12	19	1	1	1	1	1	1	1	1	1	1	1	1	1	1	1	1	1	1	1
group_7887		prepilin peptidase	19	1	1	1	1	1	1	1	1	1	1	1	1	1	1	1	1	1	1	1
group_7888		hypothetical protein	19	1	1	1	1	1	1	1	1	1	1	1	1	1	1	1	1	1	1	1
group_7889		methytransferase partner Trm112	19	1	1	1	1	1	1	1	1	1	1	1	1	1	1	1	1	1	1	1
group_7890		Lrp/AsnC ligand binding domain-containing protein	19	1	1	1	1	1	1	1	1	1	1	1	1	1	1	1	1	1	1	1
group_7891		hypothetical protein	19	1	1	1	1	1	1	1	1	1	1	1	1	1	1	1	1	1	1	1
group_7892		hypothetical protein	19	1	1	1	1	1	1	1	1	1	1	1	1	1	1	1	1	1	1	1
group_7893		purine-binding chemotaxis protein CheW	19	1	1	1	1	1	1	1	1	1	1	1	1	1	1	1	1	1	1	1
group_7894		hypothetical protein	19	1	1	1	1	1	1	1	1	1	1	1	1	1	1	1	1	1	1	1
group_7896		cold-shock protein	19	1	1	1	1	1	1	1	1	1	1	1	1	1	1	1	1	1	1	1
group_7898		GNAT family N-acetyltransferase	19	1	1	1	1	1	1	1	1	1	1	1	1	1	1	1	1	1	1	1
group_7900		hypothetical protein	19	1	1	1	1	1	1	1	1	1	1	1	1	1	1	1	1	1	1	1
group_7901		TIGR00296 family protein	19	1	1	1	1	1	1	1	1	1	1	1	1	1	1	1	1	1	1	1
group_7902		hypothetical protein	19	1	1	1	1	1	1	1	1	1	1	1	1	1	1	1	1	1	1	1
group_7903		hypothetical protein	19	1	1	1	1	1	1	1	1	1	1	1	1	1	1	1	1	1	1	1
group_7905		hypothetical protein	19	1	1	1	1	1	1	1	1	1	1	1	1	1	1	1	1	1	1	1
group_7910		multicopper oxidase family protein	19	1	1	1	1	1	1	1	1	1	1	1	1	1	1	1	1	1	1	1
group_7911		2-oxoacid:ferredoxin oxidoreductase subunit beta	19	1	1	1	1	1	1	1	1	1	1	1	1	1	1	1	1	1	1	1
group_7912		carbohydrate ABC transporter permease	19	1	1	1	1	1	1	1	1	1	1	1	1	1	1	1	1	1	1	1
group_7913		helix-turn-helix transcriptional regulator	19	1	1	1	1	1	1	1	1	1	1	1	1	1	1	1	1	1	1	1
group_7915		alkaline phosphatase family protein	19	1	1	1	1	1	1	1	1	1	1	1	1	1	1	1	1	1	1	1
group_7917		PhzF family phenazine biosynthesis protein	19	1	1	1	1	1	1	1	1	1	1	1	1	1	1	1	1	1	1	1
group_7918		non-histone chromosomal MC1 family protein	19	1	1	1	1	1	1	1	1	1	1	1	1	1	1	1	1	1	1	1
group_7919		hypothetical protein	19	1	1	1	1	1	1	1	1	1	1	1	1	1	1	1	1	1	1	1
group_792		S26 family signal peptidase	19	1	1	1	1	1	1	1	1	1	1	1	1	1	1	1	1	1	1	1
group_7920		alpha hydrolase	19	1	1	1	1	1	1	1	1	1	1	1	1	1	1	1	1	1	1	1
group_7921		hypothetical protein	19	1	1	1	1	1	1	1	1	1	1	1	1	1	1	1	1	1	1	1
group_7922		Lrp/AsnC family transcriptional regulator	19	1	1	1	1	1	1	1	1	1	1	1	1	1	1	1	1	1	1	1
group_7923		biotin transporter BioY	19	1	1	1	1	1	1	1	1	1	1	1	1	1	1	1	1	1	1	1
group_7925		peptidylprolyl isomerase	19	1	1	1	1	1	1	1	1	1	1	1	1	1	1	1	1	1	1	1
group_7926		hypothetical protein	19	1	1	1	1	1	1	1	1	1	1	1	1	1	1	1	1	1	1	1
group_7927		metallophosphoesterase	19	1	1	1	1	1	1	1	1	1	1	1	1	1	1	1	1	1	1	1
group_793		MFS transporter	19	1	1	1	1	1	1	1	1	1	1	1	1	1	1	1	1	1	1	1
group_7930		Na+/H+ antiporter subunit G	19	1	1	1	1	1	1	1	1	1	1	1	1	1	1	1	1	1	1	1
group_7935		hypothetical protein	19	1	1	1	1	1	1	1	1	1	1	1	1	1	1	1	1	1	1	1
group_7936		NAD-binding protein	19	1	1	1	1	1	1	1	1	1	1	1	1	1	1	1	1	1	1	1
group_7937		hypothetical protein	19	1	1	1	1	1	1	1	1	1	1	1	1	1	1	1	1	1	1	1
group_7938		NfeD family protein	19	1	1	1	1	1	1	1	1	1	1	1	1	1	1	1	1	1	1	1
group_7940		PHP domain-containing protein	19	1	1	1	1	1	1	1	1	1	1	1	1	1	1	1	1	1	1	1
group_7943		multiprotein-bridging factor 1 family protein	19	1	1	1	1	1	1	1	1	1	1	1	1	1	1	1	1	1	1	1
group_7945		2Fe-2S iron-sulfur cluster binding domain-containing protein	19	1	1	1	1	1	1	1	1	1	1	1	1	1	1	1	1	1	1	1
group_795		hypothetical protein	19	1	1	1	1	1	1	1	1	1	1	1	1	1	1	1	1	1	1	1
group_7950		proline dehydrogenase	19	1	1	1	1	1	1	1	1	1	1	1	1	1	1	1	1	1	1	1
group_7953		hypothetical protein	19	1	1	1	1	1	1	1	1	1	1	1	1	1	1	1	1	1	1	1
group_7954		Zn-ribbon domain-containing OB-fold protein	19	1	1	1	1	1	1	1	1	1	1	1	1	1	1	1	1	1	1	1
group_7955		hypothetical protein	19	1	1	1	1	1	1	1	1	1	1	1	1	1	1	1	1	1	1	1
group_7956		ABC transporter ATP-binding protein	19	1	1	1	1	1	1	1	1	1	1	1	1	1	1	1	1	1	1	1
group_7957		DMT family transporter	19	1	1	1	1	1	1	1	1	1	1	1	1	1	1	1	1	1	1	1
group_7958		restriction endonuclease	19	1	1	1	1	1	1	1	1	1	1	1	1	1	1	1	1	1	1	1
group_7962		Hsp20/alpha crystallin family protein	19	1	1	1	1	1	1	1	1	1	1	1	1	1	1	1	1	1	1	1
group_7964		NAD(P)H-dependent oxidoreductase subunit E	19	1	1	1	1	1	1	1	1	1	1	1	1	1	1	1	1	1	1	1
group_7966		sirohydrochlorin chelatase	19	1	1	1	1	1	1	1	1	1	1	1	1	1	1	1	1	1	1	1
group_7968		cytochrome c oxidase subunit II	19	1	1	1	1	1	1	1	1	1	1	1	1	1	1	1	1	1	1	1
group_7970		hypothetical protein	19	1	1	1	1	1	1	1	1	1	1	1	1	1	1	1	1	1	1	1
group_7971		hypothetical protein	19	1	1	1	1	1	1	1	1	1	1	1	1	1	1	1	1	1	1	1
group_7976		hypothetical protein	19	1	1	1	1	1	1	1	1	1	1	1	1	1	1	1	1	1	1	1
group_7978		aminoglycoside phosphotransferase	19	1	1	1	1	1	1	1	1	1	1	1	1	1	1	1	1	1	1	1
group_7980		phytoene/squalene synthase family protein	19	1	1	1	1	1	1	1	1	1	1	1	1	1	1	1	1	1	1	1
group_7981		hypothetical protein	19	1	1	1	1	1	1	1	1	1	1	1	1	1	1	1	1	1	1	1
group_7982		hypothetical protein	19	1	1	1	1	1	1	1	1	1	1	1	1	1	1	1	1	1	1	1
group_7985		cupin domain-containing protein	19	1	1	1	1	1	1	1	1	1	1	1	1	1	1	1	1	1	1	1
group_7987		AAA family ATPase	19	1	1	1	1	1	1	1	1	1	1	1	1	1	1	1	1	1	1	1
group_7991		hypothetical protein	19	1	1	1	1	1	1	1	1	1	1	1	1	1	1	1	1	1	1	1
group_7992		hypothetical protein	19	1	1	1	1	1	1	1	1	1	1	1	1	1	1	1	1	1	1	1
group_7993		aldo/keto reductase	19	1	1	1	1	1	1	1	1	1	1	1	1	1	1	1	1	1	1	1
group_7996		AAA family ATPase	19	1	1	1	1	1	1	1	1	1	1	1	1	1	1	1	1	1	1	1
group_7997		hypothetical protein	19	1	1	1	1	1	1	1	1	1	1	1	1	1	1	1	1	1	1	1
group_7998		HlyC/CorC family transporter	19	1	1	1	1	1	1	1	1	1	1	1	1	1	1	1	1	1	1	1
group_8000		Hsp20/alpha crystallin family protein	19	1	1	1	1	1	1	1	1	1	1	1	1	1	1	1	1	1	1	1
group_8002		helix-turn-helix transcriptional regulator	19	1	1	1	1	1	1	1	1	1	1	1	1	1	1	1	1	1	1	1
group_8003		50S ribosomal protein L10	19	1	1	1	1	1	1	1	1	1	1	1	1	1	1	1	1	1	1	1
group_8005		CoA ester lyase	19	1	1	1	1	1	1	1	1	1	1	1	1	1	1	1	1	1	1	1
group_8006		AIM24 family protein	19	1	1	1	1	1	1	1	1	1	1	1	1	1	1	1	1	1	1	1
group_8007		heme-binding protein	19	1	1	1	1	1	1	1	1	1	1	1	1	1	1	1	1	1	1	1
group_8008		hypothetical protein	19	1	1	1	1	1	1	1	1	1	1	1	1	1	1	1	1	1	1	1
group_8010		DNA-binding protein	19	1	1	1	1	1	1	1	1	1	1	1	1	1	1	1	1	1	1	1
group_8015		50S ribosomal protein L18	19	1	1	1	1	1	1	1	1	1	1	1	1	1	1	1	1	1	1	1
group_8017		hypothetical protein	19	1	1	1	1	1	1	1	1	1	1	1	1	1	1	1	1	1	1	1
group_8018		MATE family efflux transporter	19	1	1	1	1	1	1	1	1	1	1	1	1	1	1	1	1	1	1	1
group_8019		sodium-dependent transporter	19	1	1	1	1	1	1	1	1	1	1	1	1	1	1	1	1	1	1	1
group_8021		N-acyl homoserine lactonase family protein	19	1	1	1	1	1	1	1	1	1	1	1	1	1	1	1	1	1	1	1
group_8022		flagellar protein G	19	1	1	1	1	1	1	1	1	1	1	1	1	1	1	1	1	1	1	1
group_8023		hypothetical protein	19	1	1	1	1	1	1	1	1	1	1	1	1	1	1	1	1	1	1	1
group_8024		amino acid permease	19	1	1	1	1	1	1	1	1	1	1	1	1	1	1	1	1	1	1	1
group_8025		hypothetical protein	19	1	1	1	1	1	1	1	1	1	1	1	1	1	1	1	1	1	1	1
group_8026		monovalent cation/H+ antiporter subunit E	19	1	1	1	1	1	1	1	1	1	1	1	1	1	1	1	1	1	1	1
group_8028		complex I NDUFA9 subunit family protein	19	1	1	1	1	1	1	1	1	1	1	1	1	1	1	1	1	1	1	1
group_8037		hypothetical protein	19	1	1	1	1	1	1	1	1	1	1	1	1	1	1	1	1	1	1	1
group_8038		phytoene/squalene synthase family protein	19	1	1	1	1	1	1	1	1	1	1	1	1	1	1	1	1	1	1	1
group_8039		ABC transporter permease	19	1	1	1	1	1	1	1	1	1	1	1	1	1	1	1	1	1	1	1
group_8042		hypothetical protein	19	1	1	1	1	1	1	1	1	1	1	1	1	1	1	1	1	1	1	1
group_8043		winged helix-turn-helix transcriptional regulator	19	1	1	1	1	1	1	1	1	1	1	1	1	1	1	1	1	1	1	1
group_8047		J domain-containing protein	19	1	1	1	1	1	1	1	1	1	1	1	1	1	1	1	1	1	1	1
group_8049		PHP domain-containing protein	19	1	1	1	1	1	1	1	1	1	1	1	1	1	1	1	1	1	1	1
group_8051		PrkA family serine protein kinase	19	1	1	1	1	1	1	1	1	1	1	1	1	1	1	1	1	1	1	1
group_8052		hypothetical protein	19	1	1	1	1	1	1	1	1	1	1	1	1	1	1	1	1	1	1	1
group_8053		hypothetical protein	19	1	1	1	1	1	1	1	1	1	1	1	1	1	1	1	1	1	1	1
group_8056		hypothetical protein	19	1	1	1	1	1	1	1	1	1	1	1	1	1	1	1	1	1	1	1
group_8057		ABC transporter substrate-binding protein	19	1	1	1	1	1	1	1	1	1	1	1	1	1	1	1	1	1	1	1
group_8076		phosphoribosyltransferase	19	1	1	1	1	1	1	1	1	1	1	1	1	1	1	1	1	1	1	1
group_8077		hypothetical protein	19	1	1	1	1	1	1	1	1	1	1	1	1	1	1	1	1	1	1	1
group_808		tryptophan--tRNA ligase	19	1	1	1	1	1	1	1	1	1	1	1	1	1	1	1	1	1	1	1
group_8080		hypothetical protein	19	1	1	1	1	1	1	1	1	1	1	1	1	1	1	1	1	1	1	1
group_8082		enoyl-CoA hydratase/isomerase family protein	19	1	1	1	1	1	1	1	1	1	1	1	1	1	1	1	1	1	1	1
group_8083		DJ-1/PfpI family protein	19	1	1	1	1	1	1	1	1	1	1	1	1	1	1	1	1	1	1	1
group_8086		hypothetical protein	19	1	1	1	1	1	1	1	1	1	1	1	1	1	1	1	1	1	1	1
group_8090		NAD-binding protein	19	1	1	1	1	1	1	1	1	1	1	1	1	1	1	1	1	1	1	1
group_8093		(2Fe-2S)-binding protein	19	1	1	1	1	1	1	1	1	1	1	1	1	1	1	1	1	1	1	1
group_8095		GNAT family N-acetyltransferase	19	1	1	1	1	1	1	1	1	1	1	1	1	1	1	1	1	1	1	1
group_8101		rubrerythrin	19	1	1	1	1	1	1	1	1	1	1	1	1	1	1	1	1	1	1	1
group_8106		hypothetical protein	19	1	1	1	1	1	1	1	1	1	1	1	1	1	1	1	1	1	1	1
group_8110		hypothetical protein	19	1	1	1	1	1	1	1	1	1	1	1	1	1	1	1	1	1	1	1
group_8112		HEAT repeat domain-containing protein	19	1	1	1	1	1	1	1	1	1	1	1	1	1	1	1	1	1	1	1
group_8113		site-2 protease family protein	19	1	1	1	1	1	1	1	1	1	1	1	1	1	1	1	1	1	1	1
group_8115		YbhB/YbcL family Raf kinase inhibitor-like protein	19	1	1	1	1	1	1	1	1	1	1	1	1	1	1	1	1	1	1	1
group_8117		HAD hydrolase family protein	19	1	1	1	1	1	1	1	1	1	1	1	1	1	1	1	1	1	1	1
group_8118		hypothetical protein	19	1	1	1	1	1	1	1	1	1	1	1	1	1	1	1	1	1	1	1
group_8120		TRAM domain-containing protein	19	1	1	1	1	1	1	1	1	1	1	1	1	1	1	1	1	1	1	1
group_8122		hypothetical protein	19	1	1	1	1	1	1	1	1	1	1	1	1	1	1	1	1	1	1	1
group_8123		Mrp/NBP35 family ATP-binding protein	19	1	1	1	1	1	1	1	1	1	1	1	1	1	1	1	1	1	1	1
group_8125		HAMP domain-containing protein	19	1	1	1	1	1	1	1	1	1	1	1	1	1	1	1	1	1	1	1
group_8128		uracil-DNA glycosylase family protein	19	1	1	1	1	1	1	1	1	1	1	1	1	1	1	1	1	1	1	1
group_8131		SOS response-associated peptidase	19	1	1	1	1	1	1	1	1	1	1	1	1	1	1	1	1	1	1	1
group_8132		geranylgeranylglycerol-phosphate geranylgeranyltransferase	19	1	1	1	1	1	1	1	1	1	1	1	1	1	1	1	1	1	1	1
group_8134		chemotaxis protein CheC	19	1	1	1	1	1	1	1	1	1	1	1	1	1	1	1	1	1	1	1
group_8140		PAS domain-containing protein	19	1	1	1	1	1	1	1	1	1	1	1	1	1	1	1	1	1	1	1
group_8143		aspartate kinase	19	1	1	1	1	1	1	1	1	1	1	1	1	1	1	1	1	1	1	1
group_8146		2-dehydropantoate 2-reductase	19	1	1	1	1	1	1	1	1	1	1	1	1	1	1	1	1	1	1	1
group_8148		S49 family peptidase	19	1	1	1	1	1	1	1	1	1	1	1	1	1	1	1	1	1	1	1
group_8149		2-oxoacid:acceptor oxidoreductase subunit alpha	19	1	1	1	1	1	1	1	1	1	1	1	1	1	1	1	1	1	1	1
group_8150		50S ribosomal protein P1	19	1	1	1	1	1	1	1	1	1	1	1	1	1	1	1	1	1	1	1
group_8151		hypothetical protein	19	1	1	1	1	1	1	1	1	1	1	1	1	1	1	1	1	1	1	1
group_8154		acyl CoA:acetate/3-ketoacid CoA transferase	19	1	1	1	1	1	1	1	1	1	1	1	1	1	1	1	1	1	1	1
group_8155		cation:proton antiporter subunit C	19	1	1	1	1	1	1	1	1	1	1	1	1	1	1	1	1	1	1	1
group_8156		universal stress protein	19	1	1	1	1	1	1	1	1	1	1	1	1	1	1	1	1	1	1	1
group_8157		NYN domain-containing protein	19	1	1	1	1	1	1	1	1	1	1	1	1	1	1	1	1	1	1	1
group_8159		2Fe-2S iron-sulfur cluster binding domain-containing protein	19	1	1	1	1	1	1	1	1	1	1	1	1	1	1	1	1	1	1	1
group_8162		hypothetical protein	19	1	1	1	1	1	1	1	1	1	1	1	1	1	1	1	1	1	1	1
group_8164		SPFH/Band 7/PHB domain protein	19	1	1	1	1	1	1	1	1	1	1	1	1	1	1	1	1	1	1	1
group_8165		hypothetical protein	19	1	1	1	1	1	1	1	1	1	1	1	1	1	1	1	1	1	1	1
group_8167		hypothetical protein	19	1	1	1	1	1	1	1	1	1	1	1	1	1	1	1	1	1	1	1
group_8168		hypothetical protein	19	1	1	1	1	1	1	1	1	1	1	1	1	1	1	1	1	1	1	1
group_8170		hypothetical protein	19	1	1	1	1	1	1	1	1	1	1	1	1	1	1	1	1	1	1	1
group_8171		DNA-3-methyladenine glycosylase 2 family protein	19	1	1	1	1	1	1	1	1	1	1	1	1	1	1	1	1	1	1	1
group_8173		NCS2 family permease	19	1	1	1	1	1	1	1	1	1	1	1	1	1	1	1	1	1	1	1
group_8174		NUDIX hydrolase	19	1	1	1	1	1	1	1	1	1	1	1	1	1	1	1	1	1	1	1
group_8175		hypothetical protein	19	1	1	1	1	1	1	1	1	1	1	1	1	1	1	1	1	1	1	1
group_8177		NADH-quinone oxidoreductase subunit J	19	1	1	1	1	1	1	1	1	1	1	1	1	1	1	1	1	1	1	1
group_8178		Na+/H+ antiporter NhaC family protein	19	1	1	1	1	1	1	1	1	1	1	1	1	1	1	1	1	1	1	1
group_8179		rhomboid family intramembrane serine protease	19	1	1	1	1	1	1	1	1	1	1	1	1	1	1	1	1	1	1	1
group_8180		ParA family protein	19	1	1	1	1	1	1	1	1	1	1	1	1	1	1	1	1	1	1	1
group_8181		metal ABC transporter permease	19	1	1	1	1	1	1	1	1	1	1	1	1	1	1	1	1	1	1	1
group_8186		hypothetical protein	19	1	1	1	1	1	1	1	1	1	1	1	1	1	1	1	1	1	1	1
group_8188		hypothetical protein	19	1	1	1	1	1	1	1	1	1	1	1	1	1	1	1	1	1	1	1
group_8189		30S ribosomal protein S3	19	1	1	1	1	1	1	1	1	1	1	1	1	1	1	1	1	1	1	1
group_819		SHOCT domain-containing protein	19	1	1	1	1	1	1	1	1	1	1	1	1	1	1	1	1	1	1	1
group_8190		RNA polymerase Rpb4 family protein	19	1	1	1	1	1	1	1	1	1	1	1	1	1	1	1	1	1	1	1
group_8193		putative phosphoglycerol geranylgeranyltransferase	19	1	1	1	1	1	1	1	1	1	1	1	1	1	1	1	1	1	1	1
group_8194		RND family transporter	19	1	1	1	1	1	1	1	1	1	1	1	1	1	1	1	1	1	1	1
group_821		GNAT family N-acetyltransferase	19	1	1	1	1	1	1	1	1	1	1	1	1	1	1	1	1	1	1	1
group_8215		translation initiation factor eIF-2B	19	1	1	1	1	1	1	1	1	1	1	1	1	1	1	1	1	1	1	1
group_8217		archaeosine biosynthesis radical SAM protein RaSEA	19	1	1	1	1	1	1	1	1	1	1	1	1	1	1	1	1	1	1	1
group_8220		hypothetical protein	19	1	1	1	1	1	1	1	1	1	1	1	1	1	1	1	1	1	1	1
group_8221		type II/IV secretion system ATPase subunit	19	1	1	1	1	1	1	1	1	1	1	1	1	1	1	1	1	1	1	1
group_8223		ABC transporter substrate-binding protein	19	1	1	1	1	1	1	1	1	1	1	1	1	1	1	1	1	1	1	1
group_8224		TMEM165/GDT1 family protein	19	1	1	1	1	1	1	1	1	1	1	1	1	1	1	1	1	1	1	1
group_8225		ABC transporter substrate-binding protein	19	1	1	1	1	1	1	1	1	1	1	1	1	1	1	1	1	1	1	1
group_8226		bifunctional nuclease family protein	19	1	1	1	1	1	1	1	1	1	1	1	1	1	1	1	1	1	1	1
group_8232		DoxX family protein	19	1	1	1	1	1	1	1	1	1	1	1	1	1	1	1	1	1	1	1
group_8233		hypothetical protein	19	1	1	1	1	1	1	1	1	1	1	1	1	1	1	1	1	1	1	1
group_8235		hypothetical protein	19	1	1	1	1	1	1	1	1	1	1	1	1	1	1	1	1	1	1	1
group_8236		GIY-YIG nuclease family protein	19	1	1	1	1	1	1	1	1	1	1	1	1	1	1	1	1	1	1	1
group_8237		hypothetical protein	19	1	1	1	1	1	1	1	1	1	1	1	1	1	1	1	1	1	1	1
group_8238		HIT family protein	19	1	1	1	1	1	1	1	1	1	1	1	1	1	1	1	1	1	1	1
group_8239		RNA-binding protein	19	1	1	1	1	1	1	1	1	1	1	1	1	1	1	1	1	1	1	1
group_8240		hypothetical protein	19	1	1	1	1	1	1	1	1	1	1	1	1	1	1	1	1	1	1	1
group_8242		undecaprenyl-diphosphatase	19	1	1	1	1	1	1	1	1	1	1	1	1	1	1	1	1	1	1	1
group_8244		hypothetical protein	19	1	1	1	1	1	1	1	1	1	1	1	1	1	1	1	1	1	1	1
group_8245		hypothetical protein	19	1	1	1	1	1	1	1	1	1	1	1	1	1	1	1	1	1	1	1
group_8246		hypothetical protein	19	1	1	1	1	1	1	1	1	1	1	1	1	1	1	1	1	1	1	1
group_8247		ferredoxin	19	1	1	1	1	1	1	1	1	1	1	1	1	1	1	1	1	1	1	1
group_8250		hypothetical protein	19	1	1	1	1	1	1	1	1	1	1	1	1	1	1	1	1	1	1	1
group_8253		winged helix-turn-helix transcriptional regulator	19	1	1	1	1	1	1	1	1	1	1	1	1	1	1	1	1	1	1	1
group_8255		class I SAM-dependent methyltransferase	19	1	1	1	1	1	1	1	1	1	1	1	1	1	1	1	1	1	1	1
group_8256		single-stranded DNA binding protein	19	1	1	1	1	1	1	1	1	1	1	1	1	1	1	1	1	1	1	1
group_8257		helix-turn-helix domain-containing protein	19	1	1	1	1	1	1	1	1	1	1	1	1	1	1	1	1	1	1	1
group_8258		hypothetical protein	19	1	1	1	1	1	1	1	1	1	1	1	1	1	1	1	1	1	1	1
group_8259		hypothetical protein	19	1	1	1	1	1	1	1	1	1	1	1	1	1	1	1	1	1	1	1
group_8260		hypothetical protein	19	1	1	1	1	1	1	1	1	1	1	1	1	1	1	1	1	1	1	1
group_8261		hypothetical protein	19	1	1	1	1	1	1	1	1	1	1	1	1	1	1	1	1	1	1	1
group_8262		alkaline phosphatase	19	1	1	1	1	1	1	1	1	1	1	1	1	1	1	1	1	1	1	1
group_8264		Na(+)/H(+) antiporter subunit B	19	1	1	1	1	1	1	1	1	1	1	1	1	1	1	1	1	1	1	1
group_8266		hypothetical protein	19	1	1	1	1	1	1	1	1	1	1	1	1	1	1	1	1	1	1	1
group_8267		hypothetical protein	19	1	1	1	1	1	1	1	1	1	1	1	1	1	1	1	1	1	1	1
group_8268		hypothetical protein	19	1	1	1	1	1	1	1	1	1	1	1	1	1	1	1	1	1	1	1
group_8269		zinc ribbon domain-containing protein	19	1	1	1	1	1	1	1	1	1	1	1	1	1	1	1	1	1	1	1
group_8271		hypothetical protein	19	1	1	1	1	1	1	1	1	1	1	1	1	1	1	1	1	1	1	1
group_8273		RPA family protein	19	1	1	1	1	1	1	1	1	1	1	1	1	1	1	1	1	1	1	1
group_8274		hypothetical protein	19	1	1	1	1	1	1	1	1	1	1	1	1	1	1	1	1	1	1	1
group_8275		hypothetical protein	19	1	1	1	1	1	1	1	1	1	1	1	1	1	1	1	1	1	1	1
group_8276		CoA-binding protein	19	1	1	1	1	1	1	1	1	1	1	1	1	1	1	1	1	1	1	1
group_8277		helix-turn-helix domain-containing protein	19	1	1	1	1	1	1	1	1	1	1	1	1	1	1	1	1	1	1	1
group_8278		4a-hydroxytetrahydrobiopterin dehydratase	19	1	1	1	1	1	1	1	1	1	1	1	1	1	1	1	1	1	1	1
group_8280		PGF-CTERM sorting domain-containing protein	19	1	1	1	1	1	1	1	1	1	1	1	1	1	1	1	1	1	1	1
group_8283		hypothetical protein	19	1	1	1	1	1	1	1	1	1	1	1	1	1	1	1	1	1	1	1
group_8284		hypothetical protein	19	1	1	1	1	1	1	1	1	1	1	1	1	1	1	1	1	1	1	1
group_8287		ribbon-helix-helix protein, CopG family	19	1	1	1	1	1	1	1	1	1	1	1	1	1	1	1	1	1	1	1
group_8290		hypothetical protein	19	1	1	1	1	1	1	1	1	1	1	1	1	1	1	1	1	1	1	1
group_8292		hypothetical protein	19	1	1	1	1	1	1	1	1	1	1	1	1	1	1	1	1	1	1	1
group_8293		hypothetical protein	19	1	1	1	1	1	1	1	1	1	1	1	1	1	1	1	1	1	1	1
group_8295		hypothetical protein	19	1	1	1	1	1	1	1	1	1	1	1	1	1	1	1	1	1	1	1
group_8296		pyridoxamine 5'-phosphate oxidase family protein	19	1	1	1	1	1	1	1	1	1	1	1	1	1	1	1	1	1	1	1
group_8297		thiamine ABC transporter substrate-binding protein	19	1	1	1	1	1	1	1	1	1	1	1	1	1	1	1	1	1	1	1
group_8299		hypothetical protein	19	1	1	1	1	1	1	1	1	1	1	1	1	1	1	1	1	1	1	1
group_8300		DoxX family protein	19	1	1	1	1	1	1	1	1	1	1	1	1	1	1	1	1	1	1	1
group_8301		hypothetical protein	19	1	1	1	1	1	1	1	1	1	1	1	1	1	1	1	1	1	1	1
group_8306		signal recognition particle	19	1	1	1	1	1	1	1	1	1	1	1	1	1	1	1	1	1	1	1
group_8307		hypothetical protein	19	1	1	1	1	1	1	1	1	1	1	1	1	1	1	1	1	1	1	1
group_8309		helix-turn-helix transcriptional regulator	19	1	1	1	1	1	1	1	1	1	1	1	1	1	1	1	1	1	1	1
group_8310		hypothetical protein	19	1	1	1	1	1	1	1	1	1	1	1	1	1	1	1	1	1	1	1
group_8314		MarR family transcriptional regulator	19	1	1	1	1	1	1	1	1	1	1	1	1	1	1	1	1	1	1	1
group_8315		GNAT family N-acetyltransferase	19	1	1	1	1	1	1	1	1	1	1	1	1	1	1	1	1	1	1	1
group_8318		cyclase	19	1	1	1	1	1	1	1	1	1	1	1	1	1	1	1	1	1	1	1
group_8320		hypothetical protein	19	1	1	1	1	1	1	1	1	1	1	1	1	1	1	1	1	1	1	1
group_8322		ABC transporter	19	1	1	1	1	1	1	1	1	1	1	1	1	1	1	1	1	1	1	1
group_8323		mechanosensitive ion channel	19	1	1	1	1	1	1	1	1	1	1	1	1	1	1	1	1	1	1	1
group_8325		Single-stranded DNA binding protein	19	1	1	1	1	1	1	1	1	1	1	1	1	1	1	1	1	1	1	1
group_8327		helix-turn-helix domain-containing protein	19	1	1	1	1	1	1	1	1	1	1	1	1	1	1	1	1	1	1	1
group_8328		TatD family hydrolase	19	1	1	1	1	1	1	1	1	1	1	1	1	1	1	1	1	1	1	1
group_8331		hypothetical protein	19	1	1	1	1	1	1	1	1	1	1	1	1	1	1	1	1	1	1	1
group_8333		hypothetical protein	19	1	1	1	1	1	1	1	1	1	1	1	1	1	1	1	1	1	1	1
group_8334		hypothetical protein	19	1	1	1	1	1	1	1	1	1	1	1	1	1	1	1	1	1	1	1
group_8353		hypothetical protein	19	1	1	1	1	1	1	1	1	1	1	1	1	1	1	1	1	1	1	1
group_8354		universal stress protein	19	1	1	1	1	1	1	1	1	1	1	1	1	1	1	1	1	1	1	1
group_8355		DsbA family protein	19	1	1	1	1	1	1	1	1	1	1	1	1	1	1	1	1	1	1	1
group_8356		histone family protein	19	1	1	1	1	1	1	1	1	1	1	1	1	1	1	1	1	1	1	1
group_8357		mechanosensitive ion channel family protein	19	1	1	1	1	1	1	1	1	1	1	1	1	1	1	1	1	1	1	1
group_8359		hypothetical protein	19	1	1	1	1	1	1	1	1	1	1	1	1	1	1	1	1	1	1	1
group_8361		hypothetical protein	19	1	1	1	1	1	1	1	1	1	1	1	1	1	1	1	1	1	1	1
group_8362		AAA family ATPase	19	1	1	1	1	1	1	1	1	1	1	1	1	1	1	1	1	1	1	1
group_8364		hypothetical protein	19	1	1	1	1	1	1	1	1	1	1	1	1	1	1	1	1	1	1	1
group_8365		hypothetical protein	19	1	1	1	1	1	1	1	1	1	1	1	1	1	1	1	1	1	1	1
group_8366		TIGR00341 family protein	19	1	1	1	1	1	1	1	1	1	1	1	1	1	1	1	1	1	1	1
group_8367		hypothetical protein	19	1	1	1	1	1	1	1	1	1	1	1	1	1	1	1	1	1	1	1
group_8368		hypothetical protein	19	1	1	1	1	1	1	1	1	1	1	1	1	1	1	1	1	1	1	1
group_8369		PRC-barrel domain-containing protein	19	1	1	1	1	1	1	1	1	1	1	1	1	1	1	1	1	1	1	1
group_8373		Zn-ribbon domain-containing OB-fold protein	19	1	1	1	1	1	1	1	1	1	1	1	1	1	1	1	1	1	1	1
group_8374		MBL fold metallo-hydrolase	19	1	1	1	1	1	1	1	1	1	1	1	1	1	1	1	1	1	1	1
group_8375		Zn-ribbon domain-containing protein	19	1	1	1	1	1	1	1	1	1	1	1	1	1	1	1	1	1	1	1
group_8377		PqqD family protein	19	1	1	1	1	1	1	1	1	1	1	1	1	1	1	1	1	1	1	1
group_8378		NYN domain-containing protein	19	1	1	1	1	1	1	1	1	1	1	1	1	1	1	1	1	1	1	1
group_8379		Nif3-like dinuclear metal center hexameric protein	19	1	1	1	1	1	1	1	1	1	1	1	1	1	1	1	1	1	1	1
group_8380		hypothetical protein	19	1	1	1	1	1	1	1	1	1	1	1	1	1	1	1	1	1	1	1
group_8381		NUDIX hydrolase	19	1	1	1	1	1	1	1	1	1	1	1	1	1	1	1	1	1	1	1
group_8384		hypothetical protein	19	1	1	1	1	1	1	1	1	1	1	1	1	1	1	1	1	1	1	1
group_8385		hypothetical protein	19	1	1	1	1	1	1	1	1	1	1	1	1	1	1	1	1	1	1	1
group_8387		hypothetical protein	19	1	1	1	1	1	1	1	1	1	1	1	1	1	1	1	1	1	1	1
group_8388		hypothetical protein	19	1	1	1	1	1	1	1	1	1	1	1	1	1	1	1	1	1	1	1
group_8389		hypothetical protein	19	1	1	1	1	1	1	1	1	1	1	1	1	1	1	1	1	1	1	1
group_8390		TIGR03663 family protein	19	1	1	1	1	1	1	1	1	1	1	1	1	1	1	1	1	1	1	1
group_8393		hypothetical protein	19	1	1	1	1	1	1	1	1	1	1	1	1	1	1	1	1	1	1	1
group_8394		hypothetical protein	19	1	1	1	1	1	1	1	1	1	1	1	1	1	1	1	1	1	1	1
group_8395		GNAT family N-acetyltransferase	19	1	1	1	1	1	1	1	1	1	1	1	1	1	1	1	1	1	1	1
group_8396		hypothetical protein	19	1	1	1	1	1	1	1	1	1	1	1	1	1	1	1	1	1	1	1
group_8397		metal ABC transporter substrate-binding protein	19	1	1	1	1	1	1	1	1	1	1	1	1	1	1	1	1	1	1	1
group_8398		protein translocase SEC61 complex subunit gamma	19	1	1	1	1	1	1	1	1	1	1	1	1	1	1	1	1	1	1	1
group_8399		hypothetical protein	19	1	1	1	1	1	1	1	1	1	1	1	1	1	1	1	1	1	1	1
group_8400		hypothetical protein	19	1	1	1	1	1	1	1	1	1	1	1	1	1	1	1	1	1	1	1
group_8401		hypothetical protein	19	1	1	1	1	1	1	1	1	1	1	1	1	1	1	1	1	1	1	1
group_8403		HIT domain-containing protein	19	1	1	1	1	1	1	1	1	1	1	1	1	1	1	1	1	1	1	1
group_8404		NifU family protein	19	1	1	1	1	1	1	1	1	1	1	1	1	1	1	1	1	1	1	1
group_8406		hypothetical protein	19	1	1	1	1	1	1	1	1	1	1	1	1	1	1	1	1	1	1	1
group_8407		heavy-metal-associated domain-containing protein	19	1	1	1	1	1	1	1	1	1	1	1	1	1	1	1	1	1	1	1
group_8409		hypothetical protein	19	1	1	1	1	1	1	1	1	1	1	1	1	1	1	1	1	1	1	1
group_8414		COG1361 S-layer family protein	19	1	1	1	1	1	1	1	1	1	1	1	1	1	1	1	1	1	1	1
group_8415		outer membrane lipoprotein carrier protein LolA	19	1	1	1	1	1	1	1	1	1	1	1	1	1	1	1	1	1	1	1
group_8417		PKD domain-containing protein	19	1	1	1	1	1	1	1	1	1	1	1	1	1	1	1	1	1	1	1
group_8419		hypothetical protein	19	1	1	1	1	1	1	1	1	1	1	1	1	1	1	1	1	1	1	1
group_8420		VOC family protein	19	1	1	1	1	1	1	1	1	1	1	1	1	1	1	1	1	1	1	1
group_8421		hypothetical protein	19	1	1	1	1	1	1	1	1	1	1	1	1	1	1	1	1	1	1	1
group_8423		substrate-binding domain-containing protein	19	1	1	1	1	1	1	1	1	1	1	1	1	1	1	1	1	1	1	1
group_8425		Hvo_1808 family surface protein	19	1	1	1	1	1	1	1	1	1	1	1	1	1	1	1	1	1	1	1
group_8426		hypothetical protein	19	1	1	1	1	1	1	1	1	1	1	1	1	1	1	1	1	1	1	1
group_8427		helix-turn-helix transcriptional regulator	19	1	1	1	1	1	1	1	1	1	1	1	1	1	1	1	1	1	1	1
group_8428		hypothetical protein	19	1	1	1	1	1	1	1	1	1	1	1	1	1	1	1	1	1	1	1
group_8429		hypothetical protein	19	1	1	1	1	1	1	1	1	1	1	1	1	1	1	1	1	1	1	1
group_843		hypothetical protein	19	1	1	1	1	1	1	1	1	1	1	1	1	1	1	1	1	1	1	1
group_8430		hypothetical protein	19	1	1	1	1	1	1	1	1	1	1	1	1	1	1	1	1	1	1	1
group_845		PKD domain-containing protein	19	1	1	1	1	1	1	1	1	1	1	1	1	1	1	1	1	1	1	1
group_848		hypothetical protein	19	1	1	1	1	1	1	1	1	1	1	1	1	1	1	1	1	1	1	1
group_849		SIMPL domain-containing protein	19	1	1	1	1	1	1	1	1	1	1	1	1	1	1	1	1	1	1	1
group_854		hypothetical protein	19	1	1	1	1	1	1	1	1	1	1	1	1	1	1	1	1	1	1	1
group_868		TrkH family potassium uptake protein	19	1	1	1	1	1	1	1	1	1	1	1	1	1	1	1	1	1	1	1
group_869		hypothetical protein	19	1	1	1	1	1	1	1	1	1	1	1	1	1	1	1	1	1	1	1
group_871		hypothetical protein	19	1	1	1	1	1	1	1	1	1	1	1	1	1	1	1	1	1	1	1
group_873		TIGR03663 family protein	19	1	1	1	1	1	1	1	1	1	1	1	1	1	1	1	1	1	1	1
group_883		Lrp/AsnC family transcriptional regulator	19	1	1	1	1	1	1	1	1	1	1	1	1	1	1	1	1	1	1	1
group_888		aminopeptidase	19	1	1	1	1	1	1	1	1	1	1	1	1	1	1	1	1	1	1	1
group_891		2-oxoacid:acceptor oxidoreductase subunit alpha	19	1	1	1	1	1	1	1	1	1	1	1	1	1	1	1	1	1	1	1
group_893		potassium channel family protein	19	1	1	1	1	1	1	1	1	1	1	1	1	1	1	1	1	1	1	1
group_900		hypothetical protein	19	1	1	1	1	1	1	1	1	1	1	1	1	1	1	1	1	1	1	1
group_902		hypothetical protein	19	1	1	1	1	1	1	1	1	1	1	1	1	1	1	1	1	1	1	1
group_903		nicotinate phosphoribosyltransferase	19	1	1	1	1	1	1	1	1	1	1	1	1	1	1	1	1	1	1	1
group_911		TIGR00266 family protein	19	1	1	1	1	1	1	1	1	1	1	1	1	1	1	1	1	1	1	1
group_912		HlyC/CorC family transporter	19	1	1	1	1	1	1	1	1	1	1	1	1	1	1	1	1	1	1	1
group_914		inorganic phosphate transporter	19	1	1	1	1	1	1	1	1	1	1	1	1	1	1	1	1	1	1	1
group_922		GrpB family protein	19	1	1	1	1	1	1	1	1	1	1	1	1	1	1	1	1	1	1	1
group_925		phosphotransacetylase family protein	19	1	1	1	1	1	1	1	1	1	1	1	1	1	1	1	1	1	1	1
group_939		cobalt-factor II C(20)-methyltransferase	19	1	1	1	1	1	1	1	1	1	1	1	1	1	1	1	1	1	1	1
group_950		AsnC family transcriptional regulator	19	1	1	1	1	1	1	1	1	1	1	1	1	1	1	1	1	1	1	1
group_951		NOP58 family protein	19	1	1	1	1	1	1	1	1	1	1	1	1	1	1	1	1	1	1	1
group_952		mechanosensitive ion channel family protein	19	1	1	1	1	1	1	1	1	1	1	1	1	1	1	1	1	1	1	1
group_957		hypothetical protein	19	1	1	1	1	1	1	1	1	1	1	1	1	1	1	1	1	1	1	1
group_962		ABC transporter permease	19	1	1	1	1	1	1	1	1	1	1	1	1	1	1	1	1	1	1	1
group_966		RsmB/NOP family class I SAM-dependent RNA methyltransferase	19	1	1	1	1	1	1	1	1	1	1	1	1	1	1	1	1	1	1	1
group_974		glycosyltransferase	19	1	1	1	1	1	1	1	1	1	1	1	1	1	1	1	1	1	1	1
group_979		hypothetical protein	19	1	1	1	1	1	1	1	1	1	1	1	1	1	1	1	1	1	1	1
group_981		fibronectin-binding domain-containing protein	19	1	1	1	1	1	1	1	1	1	1	1	1	1	1	1	1	1	1	1
group_992		SCO family protein	19	1	1	1	1	1	1	1	1	1	1	1	1	1	1	1	1	1	1	1
grpE		nucleotide exchange factor GrpE	19	1	1	1	1	1	1	1	1	1	1	1	1	1	1	1	1	1	1	1
gshA		glutamate--cysteine ligase	19	1	1	1	1	1	1	1	1	1	1	1	1	1	1	1	1	1	1	1
guaA		glutamine-hydrolyzing GMP synthase subunit GuaA	19	1	1	1	1	1	1	1	1	1	1	1	1	1	1	1	1	1	1	1
gvpA		gas vesicle structural protein GvpA	19	1	1	1	1	1	1	1	1	1	1	1	1	1	1	1	1	1	1	1
gvpC		gas vesicle protein GvpC	19	1	1	1	1	1	1	1	1	1	1	1	1	1	1	1	1	1	1	1
gvpD		gas vesicle protein GvpD	19	1	1	1	1	1	1	1	1	1	1	1	1	1	1	1	1	1	1	1
gvpE		gas vesicle transcriptional activator GvpE	19	1	1	1	1	1	1	1	1	1	1	1	1	1	1	1	1	1	1	1
gvpF		gas vesicle protein GvpF	19	1	1	1	1	1	1	1	1	1	1	1	1	1	1	1	1	1	1	1
gvpG		gas vesicle protein GvpG	19	1	1	1	1	1	1	1	1	1	1	1	1	1	1	1	1	1	1	1
gvpJ		gas vesicle protein GvpJ	19	1	1	1	1	1	1	1	1	1	1	1	1	1	1	1	1	1	1	1
gvpL		gas vesicle protein GvpL	19	1	1	1	1	1	1	1	1	1	1	1	1	1	1	1	1	1	1	1
gvpN		gas vesicle protein GvpN	19	1	1	1	1	1	1	1	1	1	1	1	1	1	1	1	1	1	1	1
gvpO		gas vesicle protein GvpO	19	1	1	1	1	1	1	1	1	1	1	1	1	1	1	1	1	1	1	1
gyrA		DNA gyrase subunit A	19	1	1	1	1	1	1	1	1	1	1	1	1	1	1	1	1	1	1	1
gyrB		DNA topoisomerase (ATP-hydrolyzing) subunit B	19	1	1	1	1	1	1	1	1	1	1	1	1	1	1	1	1	1	1	1
hcaB_1		SDR family oxidoreductase	19	1	1	1	1	1	1	1	1	1	1	1	1	1	1	1	1	1	1	1
hcaB_3		SDR family oxidoreductase	19	1	1	1	1	1	1	1	1	1	1	1	1	1	1	1	1	1	1	1
hcaD_1		NAD(P)/FAD-dependent oxidoreductase	19	1	1	1	1	1	1	1	1	1	1	1	1	1	1	1	1	1	1	1
hchA		DJ-1/PfpI family protein	19	1	1	1	1	1	1	1	1	1	1	1	1	1	1	1	1	1	1	1
hcy		halocyanin	19	1	1	1	1	1	1	1	1	1	1	1	1	1	1	1	1	1	1	1
hdc		aspartate aminotransferase family protein	19	1	1	1	1	1	1	1	1	1	1	1	1	1	1	1	1	1	1	1
hemA		glutamyl-tRNA reductase	19	1	1	1	1	1	1	1	1	1	1	1	1	1	1	1	1	1	1	1
hemC		hydroxymethylbilane synthase	19	1	1	1	1	1	1	1	1	1	1	1	1	1	1	1	1	1	1	1
hemL		glutamate-1-semialdehyde 2,1-aminomutase	19	1	1	1	1	1	1	1	1	1	1	1	1	1	1	1	1	1	1	1
hflX_1		GTPase HflX	19	1	1	1	1	1	1	1	1	1	1	1	1	1	1	1	1	1	1	1
hisD		histidinol dehydrogenase	19	1	1	1	1	1	1	1	1	1	1	1	1	1	1	1	1	1	1	1
hisE		phosphoribosyl-ATP diphosphatase	19	1	1	1	1	1	1	1	1	1	1	1	1	1	1	1	1	1	1	1
hisG		ATP phosphoribosyltransferase	19	1	1	1	1	1	1	1	1	1	1	1	1	1	1	1	1	1	1	1
hisH		imidazole glycerol phosphate synthase subunit HisH	19	1	1	1	1	1	1	1	1	1	1	1	1	1	1	1	1	1	1	1
hjc		nucleoid-structuring protein H-NS	19	1	1	1	1	1	1	1	1	1	1	1	1	1	1	1	1	1	1	1
hly		S8 family serine peptidase	19	1	1	1	1	1	1	1	1	1	1	1	1	1	1	1	1	1	1	1
hmgB		hydroxymethylglutaryl-CoA synthase family protein	19	1	1	1	1	1	1	1	1	1	1	1	1	1	1	1	1	1	1	1
hop		bacteriorhodopsin	19	1	1	1	1	1	1	1	1	1	1	1	1	1	1	1	1	1	1	1
hpt		purine phosphoribosyltransferase family protein	19	1	1	1	1	1	1	1	1	1	1	1	1	1	1	1	1	1	1	1
htpX_1		M48 family metallopeptidase	19	1	1	1	1	1	1	1	1	1	1	1	1	1	1	1	1	1	1	1
htpX_2		M48 family metalloprotease	19	1	1	1	1	1	1	1	1	1	1	1	1	1	1	1	1	1	1	1
htr1		HAMP domain-containing protein	19	1	1	1	1	1	1	1	1	1	1	1	1	1	1	1	1	1	1	1
hutU		urocanate hydratase	19	1	1	1	1	1	1	1	1	1	1	1	1	1	1	1	1	1	1	1
icmF_2		methylmalonyl-CoA mutase family protein	19	1	1	1	1	1	1	1	1	1	1	1	1	1	1	1	1	1	1	1
idi		NUDIX domain-containing protein	19	1	1	1	1	1	1	1	1	1	1	1	1	1	1	1	1	1	1	1
idsA		polyprenyl synthetase family protein	19	1	1	1	1	1	1	1	1	1	1	1	1	1	1	1	1	1	1	1
idsA3		polyprenyl synthetase family protein	19	1	1	1	1	1	1	1	1	1	1	1	1	1	1	1	1	1	1	1
ileS_1		isoleucine--tRNA ligase	19	1	1	1	1	1	1	1	1	1	1	1	1	1	1	1	1	1	1	1
ileS_2		leucine--tRNA ligase	19	1	1	1	1	1	1	1	1	1	1	1	1	1	1	1	1	1	1	1
ileS_3		valine--tRNA ligase	19	1	1	1	1	1	1	1	1	1	1	1	1	1	1	1	1	1	1	1
ilvA		threonine ammonia-lyase	19	1	1	1	1	1	1	1	1	1	1	1	1	1	1	1	1	1	1	1
ilvE_2		branched-chain amino acid transaminase	19	1	1	1	1	1	1	1	1	1	1	1	1	1	1	1	1	1	1	1
IMPDH_1		ParB/RepB/Spo0J family partition protein	19	1	1	1	1	1	1	1	1	1	1	1	1	1	1	1	1	1	1	1
IMPDH_2		CBS domain-containing protein	19	1	1	1	1	1	1	1	1	1	1	1	1	1	1	1	1	1	1	1
IMPDH_3		CBS domain-containing protein	19	1	1	1	1	1	1	1	1	1	1	1	1	1	1	1	1	1	1	1
IMPDH_4		CBS domain-containing protein	19	1	1	1	1	1	1	1	1	1	1	1	1	1	1	1	1	1	1	1
ipp		inorganic diphosphatase	19	1	1	1	1	1	1	1	1	1	1	1	1	1	1	1	1	1	1	1
kaiC		KaiC domain-containing protein	19	1	1	1	1	1	1	1	1	1	1	1	1	1	1	1	1	1	1	1
katG		catalase/peroxidase HPI	19	1	1	1	1	1	1	1	1	1	1	1	1	1	1	1	1	1	1	1
kefC		NAD-binding protein	19	1	1	1	1	1	1	1	1	1	1	1	1	1	1	1	1	1	1	1
kynu		kynureninase	19	1	1	1	1	1	1	1	1	1	1	1	1	1	1	1	1	1	1	1
lig		ATP-dependent DNA ligase	19	1	1	1	1	1	1	1	1	1	1	1	1	1	1	1	1	1	1	1
lipA		lipoyl synthase	19	1	1	1	1	1	1	1	1	1	1	1	1	1	1	1	1	1	1	1
lonB		ATP-dependent protease LonB	19	1	1	1	1	1	1	1	1	1	1	1	1	1	1	1	1	1	1	1
lpdA		NAD(P)/FAD-dependent oxidoreductase	19	1	1	1	1	1	1	1	1	1	1	1	1	1	1	1	1	1	1	1
lplA_1		lipoate--protein ligase family protein	19	1	1	1	1	1	1	1	1	1	1	1	1	1	1	1	1	1	1	1
lplA_2		lipoate--protein ligase family protein	19	1	1	1	1	1	1	1	1	1	1	1	1	1	1	1	1	1	1	1
lrpA1		Lrp/AsnC family transcriptional regulator	19	1	1	1	1	1	1	1	1	1	1	1	1	1	1	1	1	1	1	1
lutA_2		anaerobic glycerol-3-phosphate dehydrogenase subunit C	19	1	1	1	1	1	1	1	1	1	1	1	1	1	1	1	1	1	1	1
lye		prenyltransferase	19	1	1	1	1	1	1	1	1	1	1	1	1	1	1	1	1	1	1	1
lysM		Lrp/AsnC family transcriptional regulator	19	1	1	1	1	1	1	1	1	1	1	1	1	1	1	1	1	1	1	1
lysS		lysine--tRNA ligase	19	1	1	1	1	1	1	1	1	1	1	1	1	1	1	1	1	1	1	1
malF		sugar ABC transporter permease	19	1	1	1	1	1	1	1	1	1	1	1	1	1	1	1	1	1	1	1
malK_2		ABC transporter ATP-binding protein	19	1	1	1	1	1	1	1	1	1	1	1	1	1	1	1	1	1	1	1
mamA		methylaspartate mutase subunit S	19	1	1	1	1	1	1	1	1	1	1	1	1	1	1	1	1	1	1	1
map		type II methionyl aminopeptidase	19	1	1	1	1	1	1	1	1	1	1	1	1	1	1	1	1	1	1	1
maX1		calcium/sodium antiporter	19	1	1	1	1	1	1	1	1	1	1	1	1	1	1	1	1	1	1	1
mdh		malate dehydrogenase	19	1	1	1	1	1	1	1	1	1	1	1	1	1	1	1	1	1	1	1
mdtK_1		MATE family efflux transporter	19	1	1	1	1	1	1	1	1	1	1	1	1	1	1	1	1	1	1	1
mdtK_2		MATE family efflux transporter	19	1	1	1	1	1	1	1	1	1	1	1	1	1	1	1	1	1	1	1
mdtL		MFS transporter	19	1	1	1	1	1	1	1	1	1	1	1	1	1	1	1	1	1	1	1
menH_2		alpha/beta hydrolase	19	1	1	1	1	1	1	1	1	1	1	1	1	1	1	1	1	1	1	1
metG		methionine--tRNA ligase	19	1	1	1	1	1	1	1	1	1	1	1	1	1	1	1	1	1	1	1
metZ_2		cystathionine gamma-synthase	19	1	1	1	1	1	1	1	1	1	1	1	1	1	1	1	1	1	1	1
metZ_3		O-acetylhomoserine aminocarboxypropyltransferase/cysteine synthase	19	1	1	1	1	1	1	1	1	1	1	1	1	1	1	1	1	1	1	1
mfnA		tyrosine decarboxylase MfnA	19	1	1	1	1	1	1	1	1	1	1	1	1	1	1	1	1	1	1	1
mfnC		aminotransferase class I/II-fold pyridoxal phosphate-dependent enzyme	19	1	1	1	1	1	1	1	1	1	1	1	1	1	1	1	1	1	1	1
miaB		tRNA (N(6)-L-threonylcarbamoyladenosine(37)-C(2))- methylthiotransferase	19	1	1	1	1	1	1	1	1	1	1	1	1	1	1	1	1	1	1	1
mntR_1		metal-dependent transcriptional regulator	19	1	1	1	1	1	1	1	1	1	1	1	1	1	1	1	1	1	1	1
mntR_2		metal-dependent transcriptional regulator	19	1	1	1	1	1	1	1	1	1	1	1	1	1	1	1	1	1	1	1
mpcT		HAMP domain-containing protein	19	1	1	1	1	1	1	1	1	1	1	1	1	1	1	1	1	1	1	1
mptA		GTP cyclohydrolase I FolE2	19	1	1	1	1	1	1	1	1	1	1	1	1	1	1	1	1	1	1	1
mptD		dihydroneopterin aldolase family protein	19	1	1	1	1	1	1	1	1	1	1	1	1	1	1	1	1	1	1	1
mptE		hypothetical protein	19	1	1	1	1	1	1	1	1	1	1	1	1	1	1	1	1	1	1	1
mshA_1		glycosyltransferase	19	1	1	1	1	1	1	1	1	1	1	1	1	1	1	1	1	1	1	1
mshD		GNAT family N-acetyltransferase	19	1	1	1	1	1	1	1	1	1	1	1	1	1	1	1	1	1	1	1
msrA		peptide-methionine (S)-S-oxide reductase MsrA	19	1	1	1	1	1	1	1	1	1	1	1	1	1	1	1	1	1	1	1
msrB		peptide-methionine (R)-S-oxide reductase MsrB	19	1	1	1	1	1	1	1	1	1	1	1	1	1	1	1	1	1	1	1
msrP		sulfite oxidase-like oxidoreductase	19	1	1	1	1	1	1	1	1	1	1	1	1	1	1	1	1	1	1	1
mthZIM		site-specific DNA-methyltransferase	19	1	1	1	1	1	1	1	1	1	1	1	1	1	1	1	1	1	1	1
mutS2		endonuclease MutS2	19	1	1	1	1	1	1	1	1	1	1	1	1	1	1	1	1	1	1	1
mvaD		diphosphomevalonate decarboxylase	19	1	1	1	1	1	1	1	1	1	1	1	1	1	1	1	1	1	1	1
mvk		mevalonate kinase	19	1	1	1	1	1	1	1	1	1	1	1	1	1	1	1	1	1	1	1
nac		nascent polypeptide-associated complex protein	19	1	1	1	1	1	1	1	1	1	1	1	1	1	1	1	1	1	1	1
nadA		quinolinate synthase NadA	19	1	1	1	1	1	1	1	1	1	1	1	1	1	1	1	1	1	1	1
nadK_1		NAD(+)/NADH kinase	19	1	1	1	1	1	1	1	1	1	1	1	1	1	1	1	1	1	1	1
nadK_2		NAD(+)/NADH kinase	19	1	1	1	1	1	1	1	1	1	1	1	1	1	1	1	1	1	1	1
nanK		ROK family protein	19	1	1	1	1	1	1	1	1	1	1	1	1	1	1	1	1	1	1	1
ndhB_1		Na(+)/H(+) antiporter subunit D	19	1	1	1	1	1	1	1	1	1	1	1	1	1	1	1	1	1	1	1
ndhB_2		cation:proton antiporter	19	1	1	1	1	1	1	1	1	1	1	1	1	1	1	1	1	1	1	1
ndhI		NADH-quinone oxidoreductase subunit I	19	1	1	1	1	1	1	1	1	1	1	1	1	1	1	1	1	1	1	1
ndhK		NADH-quinone oxidoreductase subunit B	19	1	1	1	1	1	1	1	1	1	1	1	1	1	1	1	1	1	1	1
ndk		nucleoside-diphosphate kinase	19	1	1	1	1	1	1	1	1	1	1	1	1	1	1	1	1	1	1	1
nfi		endonuclease V	19	1	1	1	1	1	1	1	1	1	1	1	1	1	1	1	1	1	1	1
nfo		deoxyribonuclease IV	19	1	1	1	1	1	1	1	1	1	1	1	1	1	1	1	1	1	1	1
nfuA_1		NifU family protein	19	1	1	1	1	1	1	1	1	1	1	1	1	1	1	1	1	1	1	1
nfuA_2		NifU family protein	19	1	1	1	1	1	1	1	1	1	1	1	1	1	1	1	1	1	1	1
nikR_1		type II toxin-antitoxin system ParD family antitoxin	19	1	1	1	1	1	1	1	1	1	1	1	1	1	1	1	1	1	1	1
nreA		DNA repair protein NreA	19	1	1	1	1	1	1	1	1	1	1	1	1	1	1	1	1	1	1	1
nrfD		polysulfide reductase NrfD	19	1	1	1	1	1	1	1	1	1	1	1	1	1	1	1	1	1	1	1
nth_3		A/G-specific adenine glycosylase	19	1	1	1	1	1	1	1	1	1	1	1	1	1	1	1	1	1	1	1
nucS_1		endonuclease NucS	19	1	1	1	1	1	1	1	1	1	1	1	1	1	1	1	1	1	1	1
nudL		CoA pyrophosphatase	19	1	1	1	1	1	1	1	1	1	1	1	1	1	1	1	1	1	1	1
nuoCD		NADH-quinone oxidoreductase subunit D	19	1	1	1	1	1	1	1	1	1	1	1	1	1	1	1	1	1	1	1
nuoK		NADH-quinone oxidoreductase subunit NuoK	19	1	1	1	1	1	1	1	1	1	1	1	1	1	1	1	1	1	1	1
nuoL		NADH-quinone oxidoreductase subunit L	19	1	1	1	1	1	1	1	1	1	1	1	1	1	1	1	1	1	1	1
nusA		NusA-like transcription termination signal-binding factor	19	1	1	1	1	1	1	1	1	1	1	1	1	1	1	1	1	1	1	1
obg_1		GTP-binding protein	19	1	1	1	1	1	1	1	1	1	1	1	1	1	1	1	1	1	1	1
obg_2		NOG1 family protein	19	1	1	1	1	1	1	1	1	1	1	1	1	1	1	1	1	1	1	1
panB		3-methyl-2-oxobutanoate hydroxymethyltransferase	19	1	1	1	1	1	1	1	1	1	1	1	1	1	1	1	1	1	1	1
pccA		acetyl/propionyl/methylcrotonyl-CoA carboxylase subunit alpha	19	1	1	1	1	1	1	1	1	1	1	1	1	1	1	1	1	1	1	1
pccB_2		acyl-CoA carboxylase subunit beta	19	1	1	1	1	1	1	1	1	1	1	1	1	1	1	1	1	1	1	1
pcn		DNA polymerase sliding clamp	19	1	1	1	1	1	1	1	1	1	1	1	1	1	1	1	1	1	1	1
pdhA		pyruvate dehydrogenase (acetyl-transferring) E1 component subunit alpha	19	1	1	1	1	1	1	1	1	1	1	1	1	1	1	1	1	1	1	1
pdxT		pyridoxal 5'-phosphate synthase glutaminase subunit PdxT	19	1	1	1	1	1	1	1	1	1	1	1	1	1	1	1	1	1	1	1
pelA		mRNA surveillance protein pelota	19	1	1	1	1	1	1	1	1	1	1	1	1	1	1	1	1	1	1	1
petB		cytochrome bc complex cytochrome b subunit	19	1	1	1	1	1	1	1	1	1	1	1	1	1	1	1	1	1	1	1
petD		cytochrome bc complex cytochrome b subunit	19	1	1	1	1	1	1	1	1	1	1	1	1	1	1	1	1	1	1	1
petE_1		Plastocyanin	19	1	1	1	1	1	1	1	1	1	1	1	1	1	1	1	1	1	1	1
petE_2		Plastocyanin	19	1	1	1	1	1	1	1	1	1	1	1	1	1	1	1	1	1	1	1
petE_5		halocyanin domain-containing protein	19	1	1	1	1	1	1	1	1	1	1	1	1	1	1	1	1	1	1	1
petE_7		halocyanin domain-containing protein	19	1	1	1	1	1	1	1	1	1	1	1	1	1	1	1	1	1	1	1
pfdA		prefoldin subunit alpha	19	1	1	1	1	1	1	1	1	1	1	1	1	1	1	1	1	1	1	1
pheA		prephenate dehydratase	19	1	1	1	1	1	1	1	1	1	1	1	1	1	1	1	1	1	1	1
pheS		phenylalanine--tRNA ligase subunit alpha	19	1	1	1	1	1	1	1	1	1	1	1	1	1	1	1	1	1	1	1
phnE		phosphonate ABC transporter, permease protein PhnE	19	1	1	1	1	1	1	1	1	1	1	1	1	1	1	1	1	1	1	1
phnW		alanine--glyoxylate aminotransferase family protein	19	1	1	1	1	1	1	1	1	1	1	1	1	1	1	1	1	1	1	1
phoU		phosphate signaling complex protein PhoU	19	1	1	1	1	1	1	1	1	1	1	1	1	1	1	1	1	1	1	1
pol		DNA polymerase elongation subunit	19	1	1	1	1	1	1	1	1	1	1	1	1	1	1	1	1	1	1	1
polC		DNA-directed DNA polymerase II large subunit	19	1	1	1	1	1	1	1	1	1	1	1	1	1	1	1	1	1	1	1
potE_2		amino acid permease	19	1	1	1	1	1	1	1	1	1	1	1	1	1	1	1	1	1	1	1
ppaC_1		DHH family phosphoesterase	19	1	1	1	1	1	1	1	1	1	1	1	1	1	1	1	1	1	1	1
ppaC_2		NAD-binding protein	19	1	1	1	1	1	1	1	1	1	1	1	1	1	1	1	1	1	1	1
ppsA		pyruvate, water dikinase	19	1	1	1	1	1	1	1	1	1	1	1	1	1	1	1	1	1	1	1
pqqE_1		TIGR04347 family pseudo-SAM/SPASM protein	19	1	1	1	1	1	1	1	1	1	1	1	1	1	1	1	1	1	1	1
pqqE_2		radical SAM protein	19	1	1	1	1	1	1	1	1	1	1	1	1	1	1	1	1	1	1	1
prf1		peptide chain release factor aRF-1	19	1	1	1	1	1	1	1	1	1	1	1	1	1	1	1	1	1	1	1
priL		DNA primase regulatory subunit PriL	19	1	1	1	1	1	1	1	1	1	1	1	1	1	1	1	1	1	1	1
priS		DNA primase small subunit PriS	19	1	1	1	1	1	1	1	1	1	1	1	1	1	1	1	1	1	1	1
prmC_2		methyltransferase domain-containing protein	19	1	1	1	1	1	1	1	1	1	1	1	1	1	1	1	1	1	1	1
psmA		archaeal proteasome endopeptidase complex subunit alpha	19	1	1	1	1	1	1	1	1	1	1	1	1	1	1	1	1	1	1	1
pstB		phosphate ABC transporter ATP-binding protein	19	1	1	1	1	1	1	1	1	1	1	1	1	1	1	1	1	1	1	1
pstC_1		phosphate ABC transporter permease subunit PstC	19	1	1	1	1	1	1	1	1	1	1	1	1	1	1	1	1	1	1	1
pstC_2		phosphate ABC transporter permease subunit PstC	19	1	1	1	1	1	1	1	1	1	1	1	1	1	1	1	1	1	1	1
purA		adenylosuccinate synthase	19	1	1	1	1	1	1	1	1	1	1	1	1	1	1	1	1	1	1	1
purB		adenylosuccinate lyase	19	1	1	1	1	1	1	1	1	1	1	1	1	1	1	1	1	1	1	1
purC		phosphoribosylaminoimidazolesuccinocarboxamide synthase	19	1	1	1	1	1	1	1	1	1	1	1	1	1	1	1	1	1	1	1
purF		amidophosphoribosyltransferase	19	1	1	1	1	1	1	1	1	1	1	1	1	1	1	1	1	1	1	1
purH		phosphoribosylglycinamide formyltransferase	19	1	1	1	1	1	1	1	1	1	1	1	1	1	1	1	1	1	1	1
purK		5-(carboxyamino)imidazole ribonucleotide synthase	19	1	1	1	1	1	1	1	1	1	1	1	1	1	1	1	1	1	1	1
purM		phosphoribosylformylglycinamidine cyclo-ligase	19	1	1	1	1	1	1	1	1	1	1	1	1	1	1	1	1	1	1	1
pyk		pyruvate kinase	19	1	1	1	1	1	1	1	1	1	1	1	1	1	1	1	1	1	1	1
pyrB		aspartate carbamoyltransferase	19	1	1	1	1	1	1	1	1	1	1	1	1	1	1	1	1	1	1	1
pyrD		quinone-dependent dihydroorotate dehydrogenase	19	1	1	1	1	1	1	1	1	1	1	1	1	1	1	1	1	1	1	1
pyrE_2		orotate phosphoribosyltransferase	19	1	1	1	1	1	1	1	1	1	1	1	1	1	1	1	1	1	1	1
pyrH		UMP kinase	19	1	1	1	1	1	1	1	1	1	1	1	1	1	1	1	1	1	1	1
pyrI		aspartate carbamoyltransferase regulatory subunit	19	1	1	1	1	1	1	1	1	1	1	1	1	1	1	1	1	1	1	1
pyrK		ferredoxin--NADP reductase	19	1	1	1	1	1	1	1	1	1	1	1	1	1	1	1	1	1	1	1
queC		7-cyano-7-deazaguanine synthase QueC	19	1	1	1	1	1	1	1	1	1	1	1	1	1	1	1	1	1	1	1
queE		7-carboxy-7-deazaguanine synthase QueE	19	1	1	1	1	1	1	1	1	1	1	1	1	1	1	1	1	1	1	1
radA		DNA repair and recombination protein RadA	19	1	1	1	1	1	1	1	1	1	1	1	1	1	1	1	1	1	1	1
radB		DNA repair and recombination protein RadB	19	1	1	1	1	1	1	1	1	1	1	1	1	1	1	1	1	1	1	1
rep		ATP-dependent helicase	19	1	1	1	1	1	1	1	1	1	1	1	1	1	1	1	1	1	1	1
rfcL		replication factor C large subunit	19	1	1	1	1	1	1	1	1	1	1	1	1	1	1	1	1	1	1	1
rfcS_2		replication factor C small subunit	19	1	1	1	1	1	1	1	1	1	1	1	1	1	1	1	1	1	1	1
rhaD_1		SDR family oxidoreductase	19	1	1	1	1	1	1	1	1	1	1	1	1	1	1	1	1	1	1	1
rhlE		DEAD/DEAH box helicase	19	1	1	1	1	1	1	1	1	1	1	1	1	1	1	1	1	1	1	1
ribK		hypothetical protein	19	1	1	1	1	1	1	1	1	1	1	1	1	1	1	1	1	1	1	1
ribL		adenylyltransferase/cytidyltransferase family protein	19	1	1	1	1	1	1	1	1	1	1	1	1	1	1	1	1	1	1	1
rio1		serine protein kinase RIO	19	1	1	1	1	1	1	1	1	1	1	1	1	1	1	1	1	1	1	1
rio2		RIO-type serine/threonine-protein kinase Rio2	19	1	1	1	1	1	1	1	1	1	1	1	1	1	1	1	1	1	1	1
rlmE		TRAM domain-containing protein	19	1	1	1	1	1	1	1	1	1	1	1	1	1	1	1	1	1	1	1
rnj		ribonuclease J	19	1	1	1	1	1	1	1	1	1	1	1	1	1	1	1	1	1	1	1
rnp1		ribonuclease P protein component 1	19	1	1	1	1	1	1	1	1	1	1	1	1	1	1	1	1	1	1	1
rnr		VacB/RNase II family 3'-5' exoribonuclease	19	1	1	1	1	1	1	1	1	1	1	1	1	1	1	1	1	1	1	1
rpl1		50S ribosomal protein L1	19	1	1	1	1	1	1	1	1	1	1	1	1	1	1	1	1	1	1	1
rpl2		50S ribosomal protein L2	19	1	1	1	1	1	1	1	1	1	1	1	1	1	1	1	1	1	1	1
rpl3		50S ribosomal protein L3	19	1	1	1	1	1	1	1	1	1	1	1	1	1	1	1	1	1	1	1
rpl4p		50S ribosomal protein L4	19	1	1	1	1	1	1	1	1	1	1	1	1	1	1	1	1	1	1	1
rpl5		50S ribosomal protein L5	19	1	1	1	1	1	1	1	1	1	1	1	1	1	1	1	1	1	1	1
rpl6		50S ribosomal protein L6	19	1	1	1	1	1	1	1	1	1	1	1	1	1	1	1	1	1	1	1
rpl7ae		50S ribosomal protein L7ae	19	1	1	1	1	1	1	1	1	1	1	1	1	1	1	1	1	1	1	1
rpmC		50S ribosomal protein L29	19	1	1	1	1	1	1	1	1	1	1	1	1	1	1	1	1	1	1	1
rpmD		50S ribosomal protein L30	19	1	1	1	1	1	1	1	1	1	1	1	1	1	1	1	1	1	1	1
rpoA2		DNA-directed RNA polymerase subunit A''	19	1	1	1	1	1	1	1	1	1	1	1	1	1	1	1	1	1	1	1
rpoB		DNA-directed RNA polymerase subunit B	19	1	1	1	1	1	1	1	1	1	1	1	1	1	1	1	1	1	1	1
rpoB2		DNA-directed RNA polymerase subunit B''	19	1	1	1	1	1	1	1	1	1	1	1	1	1	1	1	1	1	1	1
rpoD		DNA-directed RNA polymerase subunit D	19	1	1	1	1	1	1	1	1	1	1	1	1	1	1	1	1	1	1	1
rpoE1		DNA-directed RNA polymerase	19	1	1	1	1	1	1	1	1	1	1	1	1	1	1	1	1	1	1	1
rpoH		DNA-directed RNA polymerase subunit H	19	1	1	1	1	1	1	1	1	1	1	1	1	1	1	1	1	1	1	1
rpoK		DNA-directed RNA polymerase subunit K	19	1	1	1	1	1	1	1	1	1	1	1	1	1	1	1	1	1	1	1
rps24e		30S ribosomal protein S24e	19	1	1	1	1	1	1	1	1	1	1	1	1	1	1	1	1	1	1	1
rps4		30S ribosomal protein S4	19	1	1	1	1	1	1	1	1	1	1	1	1	1	1	1	1	1	1	1
rps4e		30S ribosomal protein S4e	19	1	1	1	1	1	1	1	1	1	1	1	1	1	1	1	1	1	1	1
rps5		30S ribosomal protein S5	19	1	1	1	1	1	1	1	1	1	1	1	1	1	1	1	1	1	1	1
rps7		30S ribosomal protein S7	19	1	1	1	1	1	1	1	1	1	1	1	1	1	1	1	1	1	1	1
rps8		30S ribosomal protein S8	19	1	1	1	1	1	1	1	1	1	1	1	1	1	1	1	1	1	1	1
rps8e		30S ribosomal protein S8e	19	1	1	1	1	1	1	1	1	1	1	1	1	1	1	1	1	1	1	1
rps9		30S ribosomal protein S9	19	1	1	1	1	1	1	1	1	1	1	1	1	1	1	1	1	1	1	1
rssB		response regulator	19	1	1	1	1	1	1	1	1	1	1	1	1	1	1	1	1	1	1	1
rtcB		RtcB family protein	19	1	1	1	1	1	1	1	1	1	1	1	1	1	1	1	1	1	1	1
rutB		cysteine hydrolase	19	1	1	1	1	1	1	1	1	1	1	1	1	1	1	1	1	1	1	1
rutE		nitroreductase family protein	19	1	1	1	1	1	1	1	1	1	1	1	1	1	1	1	1	1	1	1
sasA_2		PAS domain S-box protein	19	1	1	1	1	1	1	1	1	1	1	1	1	1	1	1	1	1	1	1
sasA_3		PAS domain S-box protein	19	1	1	1	1	1	1	1	1	1	1	1	1	1	1	1	1	1	1	1
sasA_5		PAS domain S-box protein	19	1	1	1	1	1	1	1	1	1	1	1	1	1	1	1	1	1	1	1
sasA_6		PAS domain S-box protein	19	1	1	1	1	1	1	1	1	1	1	1	1	1	1	1	1	1	1	1
scpA		segregation/condensation protein A	19	1	1	1	1	1	1	1	1	1	1	1	1	1	1	1	1	1	1	1
sdhC		succinate dehydrogenase, cytochrome b556 subunit	19	1	1	1	1	1	1	1	1	1	1	1	1	1	1	1	1	1	1	1
secD		preprotein translocase subunit SecD	19	1	1	1	1	1	1	1	1	1	1	1	1	1	1	1	1	1	1	1
secF		protein translocase subunit SecF	19	1	1	1	1	1	1	1	1	1	1	1	1	1	1	1	1	1	1	1
secY		preprotein translocase subunit SecY	19	1	1	1	1	1	1	1	1	1	1	1	1	1	1	1	1	1	1	1
sepF		cell division protein SepF	19	1	1	1	1	1	1	1	1	1	1	1	1	1	1	1	1	1	1	1
serS		serine--tRNA ligase	19	1	1	1	1	1	1	1	1	1	1	1	1	1	1	1	1	1	1	1
sop1		bacteriorhodopsin	19	1	1	1	1	1	1	1	1	1	1	1	1	1	1	1	1	1	1	1
sop2		bacteriorhodopsin	19	1	1	1	1	1	1	1	1	1	1	1	1	1	1	1	1	1	1	1
sph1_1		chromosome segregation protein SMC	19	1	1	1	1	1	1	1	1	1	1	1	1	1	1	1	1	1	1	1
spt4		DNA-directed RNA polymerase subunit E''	19	1	1	1	1	1	1	1	1	1	1	1	1	1	1	1	1	1	1	1
spt5		transcription elongation factor Spt5	19	1	1	1	1	1	1	1	1	1	1	1	1	1	1	1	1	1	1	1
srmB		DEAD/DEAH box helicase	19	1	1	1	1	1	1	1	1	1	1	1	1	1	1	1	1	1	1	1
sucC		ADP-forming succinate--CoA ligase subunit beta	19	1	1	1	1	1	1	1	1	1	1	1	1	1	1	1	1	1	1	1
sucD		succinate--CoA ligase subunit alpha	19	1	1	1	1	1	1	1	1	1	1	1	1	1	1	1	1	1	1	1
sufB		Fe-S cluster assembly protein SufB	19	1	1	1	1	1	1	1	1	1	1	1	1	1	1	1	1	1	1	1
sufD		Fe-S cluster assembly protein SufD	19	1	1	1	1	1	1	1	1	1	1	1	1	1	1	1	1	1	1	1
surE		5'/3'-nucleotidase SurE	19	1	1	1	1	1	1	1	1	1	1	1	1	1	1	1	1	1	1	1
tatC_2		Sec-independent protein translocase TatC	19	1	1	1	1	1	1	1	1	1	1	1	1	1	1	1	1	1	1	1
taw1		4-demethylwyosine synthase TYW1	19	1	1	1	1	1	1	1	1	1	1	1	1	1	1	1	1	1	1	1
tdk		thymidine kinase	19	1	1	1	1	1	1	1	1	1	1	1	1	1	1	1	1	1	1	1
tfb2_1		transcription initiation factor IIB	19	1	1	1	1	1	1	1	1	1	1	1	1	1	1	1	1	1	1	1
tfb2_6		transcription initiation factor IIB	19	1	1	1	1	1	1	1	1	1	1	1	1	1	1	1	1	1	1	1
tfe		transcription factor	19	1	1	1	1	1	1	1	1	1	1	1	1	1	1	1	1	1	1	1
tfrB		succinate dehydrogenase/fumarate reductase iron-sulfur subunit	19	1	1	1	1	1	1	1	1	1	1	1	1	1	1	1	1	1	1	1
tfs_1		transcription factor S	19	1	1	1	1	1	1	1	1	1	1	1	1	1	1	1	1	1	1	1
tgtA_2		tRNA-guanine(15) transglycosylase	19	1	1	1	1	1	1	1	1	1	1	1	1	1	1	1	1	1	1	1
thi4		thiazole biosynthesis protein	19	1	1	1	1	1	1	1	1	1	1	1	1	1	1	1	1	1	1	1
thiL_3		AIR synthase family protein	19	1	1	1	1	1	1	1	1	1	1	1	1	1	1	1	1	1	1	1
thrC_1		threonine synthase	19	1	1	1	1	1	1	1	1	1	1	1	1	1	1	1	1	1	1	1
thrC_2		threonine synthase	19	1	1	1	1	1	1	1	1	1	1	1	1	1	1	1	1	1	1	1
thrS		threonine--tRNA ligase	19	1	1	1	1	1	1	1	1	1	1	1	1	1	1	1	1	1	1	1
tmk		dTMP kinase	19	1	1	1	1	1	1	1	1	1	1	1	1	1	1	1	1	1	1	1
tolB_1		S9 family peptidase	19	1	1	1	1	1	1	1	1	1	1	1	1	1	1	1	1	1	1	1
top6A		DNA topoisomerase IV subunit A	19	1	1	1	1	1	1	1	1	1	1	1	1	1	1	1	1	1	1	1
TOP6B		DNA topoisomerase VI subunit B	19	1	1	1	1	1	1	1	1	1	1	1	1	1	1	1	1	1	1	1
trkA_3		TrkA family potassium uptake protein	19	1	1	1	1	1	1	1	1	1	1	1	1	1	1	1	1	1	1	1
trkA_6		TrkA family potassium uptake protein	19	1	1	1	1	1	1	1	1	1	1	1	1	1	1	1	1	1	1	1
trm1		tRNA (guanine(26)-N(2))-dimethyltransferase	19	1	1	1	1	1	1	1	1	1	1	1	1	1	1	1	1	1	1	1
trm5b		class I SAM-dependent methyltransferase family protein	19	1	1	1	1	1	1	1	1	1	1	1	1	1	1	1	1	1	1	1
trmB_1		TrmB family transcriptional regulator	19	1	1	1	1	1	1	1	1	1	1	1	1	1	1	1	1	1	1	1
trmI		tRNA (adenine-N1)-methyltransferase	19	1	1	1	1	1	1	1	1	1	1	1	1	1	1	1	1	1	1	1
trmJ		RNA methyltransferase	19	1	1	1	1	1	1	1	1	1	1	1	1	1	1	1	1	1	1	1
trmY		tRNA (pseudouridine(54)-N(1))-methyltransferase TrmY	19	1	1	1	1	1	1	1	1	1	1	1	1	1	1	1	1	1	1	1
trpA		tryptophan synthase subunit alpha	19	1	1	1	1	1	1	1	1	1	1	1	1	1	1	1	1	1	1	1
trpD_2		anthranilate phosphoribosyltransferase	19	1	1	1	1	1	1	1	1	1	1	1	1	1	1	1	1	1	1	1
trpS		tryptophan--tRNA ligase	19	1	1	1	1	1	1	1	1	1	1	1	1	1	1	1	1	1	1	1
trxA		thioredoxin	19	1	1	1	1	1	1	1	1	1	1	1	1	1	1	1	1	1	1	1
tssA_1		sulfurtransferase	19	1	1	1	1	1	1	1	1	1	1	1	1	1	1	1	1	1	1	1
tssA_2		sulfurtransferase	19	1	1	1	1	1	1	1	1	1	1	1	1	1	1	1	1	1	1	1
ttuA		TIGR00269 family protein	19	1	1	1	1	1	1	1	1	1	1	1	1	1	1	1	1	1	1	1
tuf		translation elongation factor EF-1 subunit alpha	19	1	1	1	1	1	1	1	1	1	1	1	1	1	1	1	1	1	1	1
ubiB		AarF/ABC1/UbiB kinase family protein	19	1	1	1	1	1	1	1	1	1	1	1	1	1	1	1	1	1	1	1
uppS_2		undecaprenyl diphosphate synthase family protein	19	1	1	1	1	1	1	1	1	1	1	1	1	1	1	1	1	1	1	1
uvrA		excinuclease ABC subunit UvrA	19	1	1	1	1	1	1	1	1	1	1	1	1	1	1	1	1	1	1	1
uvrB		excinuclease ABC subunit UvrB	19	1	1	1	1	1	1	1	1	1	1	1	1	1	1	1	1	1	1	1
uvrC		excinuclease ABC subunit C	19	1	1	1	1	1	1	1	1	1	1	1	1	1	1	1	1	1	1	1
vat_3		CDC48 family AAA ATPase	19	1	1	1	1	1	1	1	1	1	1	1	1	1	1	1	1	1	1	1
vat_4		CDC48 family AAA ATPase	19	1	1	1	1	1	1	1	1	1	1	1	1	1	1	1	1	1	1	1
xad		mandelate racemase/muconate lactonizing enzyme family protein	19	1	1	1	1	1	1	1	1	1	1	1	1	1	1	1	1	1	1	1
xpt		adenine phosphoribosyltransferase	19	1	1	1	1	1	1	1	1	1	1	1	1	1	1	1	1	1	1	1
yciH		stress response translation initiation inhibitor YciH	19	1	1	1	1	1	1	1	1	1	1	1	1	1	1	1	1	1	1	1
zfx1		ferredoxin family protein	19	1	1	1	1	1	1	1	1	1	1	1	1	1	1	1	1	1	1	1
argG		argininosuccinate synthase	18	1	1	1	1	1	1	1	1	1	1	1	1	1	1	0	1	1	1	1
aroC		chorismate synthase	18	1	1	0	1	1	1	1	1	1	1	1	1	1	1	1	1	1	1	1
aroK		shikimate kinase	18	1	1	1	1	1	1	1	1	1	1	1	1	1	1	0	1	1	1	1
aroQ		chorismate mutase	18	1	1	1	1	1	1	1	1	1	1	1	1	1	1	0	1	1	1	1
aspS		aspartate--tRNA(Asn) ligase	18	1	1	1	1	1	1	1	1	1	1	1	1	1	1	0	1	1	1	1
atpE		V-type ATP synthase subunit E	18	1	1	1	1	1	1	1	1	1	1	1	1	1	1	0	1	1	1	1
basT		HAMP domain-containing protein	18	1	1	1	1	1	1	1	1	1	1	1	1	1	1	0	1	1	1	1
bat_1		helix-turn-helix domain-containing protein	18	1	1	0	1	1	1	1	1	1	1	1	1	1	1	1	1	1	1	1
betA		GMC family oxidoreductase	18	1	1	1	1	1	1	1	1	1	1	0	1	1	1	1	1	1	1	1
bop		bacteriorhodopsin	18	1	1	1	1	1	1	1	1	1	1	1	1	1	1	0	1	1	1	1
brz		transcriptional regulator Brz	18	1	1	1	1	1	1	1	1	0	1	1	1	1	1	1	1	1	1	1
btuC_2		iron ABC transporter permease	18	1	1	1	1	1	1	1	1	1	1	1	1	1	1	1	1	1	1	0
btuD_13		ATP-binding cassette domain-containing protein	18	1	1	1	1	1	1	1	1	1	1	1	1	1	1	0	1	1	1	1
btuD_20		ribosome biogenesis/translation initiation ATPase RLI	18	1	1	1	1	1	1	1	1	1	1	1	1	1	1	0	1	1	1	1
btuD_3		ABC transporter ATP-binding protein	18	1	1	1	1	1	1	1	1	1	1	1	1	1	1	0	1	1	1	1
caiT		BCCT family transporter	18	1	1	1	1	1	1	1	1	1	1	1	1	1	1	0	1	1	1	1
car		PAS domain-containing protein	18	1	1	1	1	1	1	1	1	1	1	1	1	1	1	0	1	1	1	1
cbiA		cobyrinic acid a,c-diamide synthase	18	1	1	1	1	1	1	1	1	1	1	1	1	1	1	0	1	1	1	1
cbiG		cobalt-precorrin 5A hydrolase	18	1	1	1	1	1	1	1	1	1	1	1	1	1	1	0	1	1	1	1
cbiT		precorrin-6Y C5,15-methyltransferase (decarboxylating) subunit CbiT	18	1	1	1	1	1	1	1	1	1	1	1	1	1	1	0	1	1	1	1
cct1		thermosome subunit	18	1	1	1	1	1	1	1	1	1	1	1	1	1	1	0	1	1	1	1
cct2		thermosome subunit	18	1	1	1	1	1	1	1	1	1	1	1	1	1	1	1	1	1	0	1
cdc6_2		AAA family ATPase	18	1	1	0	1	1	1	1	1	1	1	1	1	1	1	1	1	1	1	1
cdc6-2		ORC1-type DNA replication protein	18	1	1	1	1	1	1	1	1	1	1	1	1	1	1	0	1	1	1	1
cheB		chemotaxis protein CheB	18	1	1	1	1	1	1	1	1	1	1	1	1	1	1	0	1	1	1	1
cinA		CinA family protein	18	1	1	1	1	1	1	1	1	1	1	1	1	1	1	0	1	1	1	1
clsB		phospholipase	18	1	1	1	1	1	1	1	1	1	1	1	1	1	1	0	1	1	1	1
coaD		phosphopantetheine adenylyltransferase	18	1	1	1	1	1	1	1	1	1	1	1	1	1	1	0	1	1	1	1
cobN		cobaltochelatase subunit CobN	18	1	1	1	1	1	1	1	1	1	1	1	1	1	1	0	1	1	1	1
cofC		2-phospho-L-lactate guanylyltransferase	18	1	1	1	1	1	1	1	1	1	1	1	1	1	1	0	1	1	1	1
copA_2		copper-translocating P-type ATPase	18	1	1	1	1	1	1	1	1	1	1	1	1	1	1	0	1	1	1	1
COQ5_1		class I SAM-dependent methyltransferase	18	1	1	1	1	1	1	1	1	1	1	1	1	1	1	0	1	1	1	1
COQ5_4		methyltransferase domain-containing protein	18	1	1	0	1	1	1	1	1	1	1	1	1	1	1	1	1	1	1	1
cosB		ABC transporter	18	1	1	0	1	1	1	1	1	1	1	1	1	1	1	1	1	1	1	1
crtI_1		phytoene desaturase	18	1	1	0	1	1	1	1	1	1	1	1	1	1	1	1	1	1	1	1
crtI_2		phytoene desaturase	18	1	1	1	1	1	1	1	1	1	1	1	1	1	1	0	1	1	1	1
cyaB		class IV adenylate cyclase	18	1	1	0	1	1	1	1	1	1	1	1	1	1	1	1	1	1	1	1
cyoE		protoheme IX farnesyltransferase	18	1	1	1	1	1	1	1	1	1	1	1	1	1	1	0	1	1	1	1
cysQ		inositol monophosphatase	18	1	1	1	1	1	1	1	1	1	1	1	1	1	1	1	1	1	0	1
dadD_1		5'-deoxyadenosine deaminase	18	1	1	0	1	1	1	1	1	1	1	1	1	1	1	1	1	1	1	1
dcd		dCTP deaminase	18	1	1	0	1	1	1	1	1	1	1	1	1	1	1	1	1	1	1	1
dinG_1		ATP-dependent DNA helicase	18	1	1	1	1	1	1	1	1	1	1	1	1	1	1	1	1	1	0	1
dinG_2		ATP-dependent DNA helicase	18	1	1	1	1	1	1	1	1	1	1	1	1	1	1	0	1	1	1	1
dnaJ		molecular chaperone DnaJ	18	1	1	1	1	1	1	1	1	1	1	1	1	1	1	0	1	1	1	1
dph2		diphthamide biosynthesis enzyme Dph2	18	1	1	0	1	1	1	1	1	1	1	1	1	1	1	1	1	1	1	1
dxs		alpha-ketoacid dehydrogenase subunit beta	18	1	1	1	1	1	1	1	1	1	1	1	1	1	1	0	1	1	1	1
eIF1A_1		translation initiation factor eIF-1A	18	1	1	0	1	1	1	1	1	1	1	1	1	1	1	1	1	1	1	1
eif2a		translation initiation factor IF-2 subunit alpha	18	1	1	0	1	1	1	1	1	1	1	1	1	1	1	1	1	1	1	1
eif6		translation initiation factor IF-6	18	1	1	1	1	1	1	1	1	1	1	1	1	1	1	0	1	1	1	1
eno		phosphopyruvate hydratase	18	1	1	1	1	1	1	1	1	1	1	1	1	1	1	0	1	1	1	1
fadA_2		3-ketoacyl-CoA thiolase	18	1	1	1	1	1	1	1	1	1	1	1	1	1	1	0	1	1	1	1
fdx		(2Fe-2S)-binding protein	18	1	1	0	1	1	1	1	1	1	1	1	1	1	1	1	1	1	1	1
flaJ		archaellar assembly protein FlaJ	18	1	1	1	1	1	1	1	1	1	1	1	1	1	1	0	1	1	1	1
gatA		Asp-tRNA(Asn)/Glu-tRNA(Gln) amidotransferase subunit GatA	18	1	1	1	1	1	1	1	1	1	1	1	1	1	1	0	1	1	1	1
gatD		Glu-tRNA(Gln) amidotransferase subunit GatD	18	1	1	0	1	1	1	1	1	1	1	1	1	1	1	1	1	1	1	1
gatE		Glu-tRNA(Gln) amidotransferase subunit GatE	18	1	1	1	1	1	1	1	1	1	1	1	1	1	1	0	1	1	1	1
gch3_1		GTP cyclohydrolase IIa	18	1	1	1	1	1	1	1	1	1	1	0	1	1	1	1	1	1	1	1
gch3_2		GTP cyclohydrolase IIa	18	1	1	1	1	1	1	1	1	1	1	0	1	1	1	1	1	1	1	1
gcvPB		aminomethyl-transferring glycine dehydrogenase subunit GcvPB	18	1	1	1	1	1	1	1	1	1	1	1	1	1	1	0	1	1	1	1
gdh		glucose 1-dehydrogenase	18	1	1	1	1	1	1	1	1	1	1	1	1	1	1	0	1	1	1	1
ghrB_1		hypothetical protein	18	1	1	0	1	1	1	1	1	1	1	1	1	1	1	1	1	1	1	1
glmU_1		NTP transferase domain-containing protein	18	1	1	1	1	1	1	1	1	1	1	1	1	1	1	0	1	1	1	1
glmU_2		NTP transferase domain-containing protein	18	1	1	1	1	1	1	1	1	1	1	1	1	1	1	0	1	1	1	1
glmU_3		NDP-sugar synthase	18	1	1	0	1	1	1	1	1	1	1	1	1	1	1	1	1	1	1	1
glnA		type I glutamate--ammonia ligase	18	1	1	1	1	1	1	1	1	1	1	1	1	1	1	0	1	1	1	1
gloB_1		MBL fold metallo-hydrolase	18	1	1	0	1	1	1	1	1	1	1	1	1	1	1	1	1	1	1	1
group_1047		CPBP family intramembrane metalloprotease	18	1	1	1	1	1	1	1	1	1	1	1	1	1	1	0	1	1	1	1
group_1061		ABC transporter permease	18	1	1	1	1	1	1	1	0	1	1	1	1	1	1	1	1	1	1	1
group_1153		hypothetical protein	18	1	1	0	1	1	1	1	1	1	1	1	1	1	1	1	1	1	1	1
group_1181		thiamine ABC transporter substrate-binding protein	18	1	1	0	1	1	1	1	1	1	1	1	1	1	1	1	1	1	1	1
group_1233		exonuclease SbcCD subunit D	18	1	1	0	1	1	1	1	1	1	1	1	1	1	1	1	1	1	1	1
group_1266		uracil-DNA glycosylase family protein	18	1	1	0	1	1	1	1	1	1	1	1	1	1	1	1	1	1	1	1
group_1267		hypothetical protein	18	1	1	0	1	1	1	1	1	1	1	1	1	1	1	1	1	1	1	1
group_1273		nucleoside triphosphate pyrophosphohydrolase	18	1	1	0	1	1	1	1	1	1	1	1	1	1	1	1	1	1	1	1
group_1274		hypothetical protein	18	1	1	0	1	1	1	1	1	1	1	1	1	1	1	1	1	1	1	1
group_1279		coiled-coil protein	18	1	1	0	1	1	1	1	1	1	1	1	1	1	1	1	1	1	1	1
group_1280		diphthine--ammonia ligase	18	1	1	0	1	1	1	1	1	1	1	1	1	1	1	1	1	1	1	1
group_1281		transcriptional regulator	18	1	1	0	1	1	1	1	1	1	1	1	1	1	1	1	1	1	1	1
group_1282		Rieske (2Fe-2S) protein	18	1	1	0	1	1	1	1	1	1	1	1	1	1	1	1	1	1	1	1
group_1287		hypothetical protein	18	1	1	1	1	1	1	1	1	1	1	1	1	1	1	0	1	1	1	1
group_1291		hypothetical protein	18	1	1	1	1	1	1	1	1	1	1	1	1	1	1	0	1	1	1	1
group_1292		carotenoid biosynthesis protein	18	1	1	1	1	1	1	1	1	1	1	1	1	1	1	1	1	1	0	1
group_1294		hypothetical protein	18	1	1	1	1	1	1	1	1	1	1	1	1	1	1	0	1	1	1	1
group_1321		twin-arginine translocation signal domain-containing protein	18	1	1	0	1	1	1	1	1	1	1	1	1	1	1	1	1	1	1	1
group_1323		dolichol kinase	18	1	1	1	1	1	1	1	1	1	1	1	1	1	1	0	1	1	1	1
group_1331		hypothetical protein	18	1	1	1	1	1	1	1	1	1	1	1	1	1	1	0	1	1	1	1
group_1344		tRNA (cytidine(56)-2'-O)-methyltransferase	18	1	1	1	1	1	1	1	1	1	1	1	1	1	1	0	1	1	1	1
group_1348		HEAT repeat domain-containing protein	18	1	1	1	1	1	1	1	1	1	1	1	1	1	1	0	1	1	1	1
group_1351		hypothetical protein	18	1	1	1	1	1	1	1	1	1	1	1	1	1	1	0	1	1	1	1
group_1376		hypothetical protein	18	1	1	1	1	1	1	1	1	1	1	1	1	1	1	1	1	1	0	1
group_1379		hypothetical protein	18	1	1	1	1	1	1	1	1	1	1	1	1	1	1	1	1	1	0	1
group_1381		hypothetical protein	18	1	1	0	1	1	1	1	1	1	1	1	1	1	1	1	1	1	1	1
group_1382		hypothetical protein	18	1	1	0	1	1	1	1	1	1	1	1	1	1	1	1	1	1	1	1
group_1383		hypothetical protein	18	1	1	0	1	1	1	1	1	1	1	1	1	1	1	1	1	1	1	1
group_1397		hypothetical protein	18	1	1	0	1	1	1	1	1	1	1	1	1	1	1	1	1	1	1	1
group_1406		hypothetical protein	18	1	1	0	1	1	1	1	1	1	1	1	1	1	1	1	1	1	1	1
group_1410		thermonuclease family protein	18	1	1	1	1	1	1	1	1	1	1	1	1	1	1	0	1	1	1	1
group_1432		creatininase family protein	18	1	0	1	1	1	1	1	1	1	1	1	1	1	1	1	1	1	1	1
group_1439		IcfA	18	1	1	0	1	1	1	1	1	1	1	1	1	1	1	1	1	1	1	1
group_1443		lysine N(6)-hydroxylase/L-ornithine N(5)-oxygenase family protein	18	1	1	0	1	1	1	1	1	1	1	1	1	1	1	1	1	1	1	1
group_1446		metal-dependent transcriptional regulator	18	1	1	1	1	1	1	1	1	1	1	1	1	1	1	0	1	1	1	1
group_1456		hypothetical protein	18	1	1	1	1	1	1	1	1	1	1	1	1	1	1	0	1	1	1	1
group_1460		hypothetical protein	18	1	1	1	1	1	1	1	1	1	1	1	1	1	1	1	1	1	0	1
group_1461		hypothetical protein	18	1	1	1	1	1	1	1	1	1	1	1	1	1	1	0	1	1	1	1
group_1465		hotdog fold thioesterase	18	1	1	1	1	1	1	1	1	1	1	1	1	1	1	0	1	1	1	1
group_1467		HPP family protein	18	1	1	1	1	1	1	1	1	1	1	1	1	1	1	0	1	1	1	1
group_1476		CDP-alcohol phosphatidyltransferase family protein	18	1	1	1	1	1	1	1	1	1	1	0	1	1	1	1	1	1	1	1
group_1482		ZIP family metal transporter	18	1	1	0	1	1	1	1	1	1	1	1	1	1	1	1	1	1	1	1
group_1489		phosphate/phosphite/phosphonate ABC transporter substrate-binding protein	18	1	1	1	1	1	1	1	1	1	1	1	1	1	1	0	1	1	1	1
group_1492		GtrA family protein	18	1	1	1	1	1	1	1	1	1	1	1	1	1	1	0	1	1	1	1
group_1510		methyl-accepting chemotaxis protein	18	1	1	1	1	1	1	1	1	1	1	1	1	1	1	0	1	1	1	1
group_1512		nuclear transport factor 2 family protein	18	1	1	1	1	1	1	1	1	1	1	1	1	1	1	0	1	1	1	1
group_1578		aminopeptidase	18	1	1	0	1	1	1	1	1	1	1	1	1	1	1	1	1	1	1	1
group_1580		universal stress protein	18	1	1	1	1	1	1	1	1	1	1	1	1	1	1	0	1	1	1	1
group_1583		aldehyde dehydrogenase family protein	18	1	1	0	1	1	1	1	1	1	1	1	1	1	1	1	1	1	1	1
group_1584		hypothetical protein	18	1	1	0	1	1	1	1	1	1	1	1	1	1	1	1	1	1	1	1
group_1589		EamA family transporter	18	1	0	1	1	1	1	1	1	1	1	1	1	1	1	1	1	1	1	1
group_1599		hypothetical protein	18	1	1	1	1	1	1	1	1	1	1	1	1	1	1	0	1	1	1	1
group_1604		hypothetical protein	18	1	1	1	1	1	1	1	1	1	1	1	1	1	1	0	1	1	1	1
group_1608		trypsin-like peptidase domain-containing protein	18	1	1	0	1	1	1	1	1	1	1	1	1	1	1	1	1	1	1	1
group_1610		hypothetical protein	18	1	1	0	1	1	1	1	1	1	1	1	1	1	1	1	1	1	1	1
group_1614		YIP1 family protein	18	1	1	0	1	1	1	1	1	1	1	1	1	1	1	1	1	1	1	1
group_1656		hypothetical protein	18	1	1	1	1	1	1	1	1	1	1	1	1	1	1	0	1	1	1	1
group_1669		hypothetical protein	18	1	1	1	1	1	1	1	1	1	1	1	1	1	1	0	1	1	1	1
group_1678		hypothetical protein	18	1	1	1	1	1	1	1	1	1	1	1	1	1	1	0	1	1	1	1
group_1681		homoserine dehydrogenase	18	1	1	1	1	1	1	1	1	1	1	1	1	1	1	0	1	1	1	1
group_1685		hypothetical protein	18	1	1	0	1	1	1	1	1	1	1	1	1	1	1	1	1	1	1	1
group_1716		NUDIX hydrolase	18	1	1	1	1	1	1	1	1	0	1	1	1	1	1	1	1	1	1	1
group_1717		AAA family ATPase	18	1	1	1	1	1	1	1	1	1	1	1	1	1	1	0	1	1	1	1
group_1722		RNA-binding protein	18	1	1	0	1	1	1	1	1	1	1	1	1	1	1	1	1	1	1	1
group_1733		ribose 1,5-bisphosphate isomerase	18	1	1	1	1	1	1	1	1	1	1	1	1	1	1	0	1	1	1	1
group_1740		aldo/keto reductase	18	1	1	1	1	1	1	1	1	1	1	1	1	1	1	0	1	1	1	1
group_1758		helix-turn-helix domain-containing protein	18	1	1	0	1	1	1	1	1	1	1	1	1	1	1	1	1	1	1	1
group_1811		MFS transporter	18	1	1	1	1	1	1	1	1	1	1	1	1	1	1	0	1	1	1	1
group_1813		glycosyltransferase	18	1	1	1	1	1	1	1	1	1	1	0	1	1	1	1	1	1	1	1
group_2139		hypothetical protein	18	1	1	1	1	1	1	1	1	1	1	1	1	1	1	0	1	1	1	1
group_2142		S1 RNA-binding domain-containing protein	18	1	1	1	1	1	1	1	1	1	1	1	1	1	1	0	1	1	1	1
group_232		hypothetical protein	18	1	1	0	1	1	1	1	1	1	1	1	1	1	1	1	1	1	1	1
group_2327		hypothetical protein	18	1	1	0	1	1	1	1	1	1	1	1	1	1	1	1	1	1	1	1
group_2329		nicotinamide-nucleotide adenylyltransferase	18	1	1	0	1	1	1	1	1	1	1	1	1	1	1	1	1	1	1	1
group_2334		Hsp20/alpha crystallin family protein	18	1	1	1	1	1	1	1	1	1	1	1	1	1	1	0	1	1	1	1
group_2335		hypothetical protein	18	1	1	1	1	1	1	1	1	1	1	1	1	1	1	0	1	1	1	1
group_2337		winged helix-turn-helix domain-containing protein	18	1	1	0	1	1	1	1	1	1	1	1	1	1	1	1	1	1	1	1
group_2340		NAD(P)/FAD-dependent oxidoreductase	18	1	1	1	1	1	1	1	1	1	1	1	1	1	1	0	1	1	1	1
group_2343		RNA-protein complex protein Nop10	18	1	1	0	1	1	1	1	1	1	1	1	1	1	1	1	1	1	1	1
group_2347		hypothetical protein	18	1	1	1	1	1	1	1	1	1	1	1	1	1	1	0	1	1	1	1
group_2350		YhbY family RNA-binding protein	18	1	1	1	1	1	1	1	1	1	1	1	1	1	1	0	1	1	1	1
group_2351		universal stress protein	18	1	1	1	1	1	1	1	1	1	1	1	1	1	1	0	1	1	1	1
group_2357		GNAT family N-acetyltransferase	18	1	1	0	1	1	1	1	1	1	1	1	1	1	1	1	1	1	1	1
group_2362		hypothetical protein	18	1	1	1	1	1	1	1	1	1	1	1	1	1	1	0	1	1	1	1
group_2376		6-pyruvoyl tetrahydropterin synthase family protein	18	1	1	1	1	1	1	1	1	1	1	1	1	1	1	0	1	1	1	1
group_2379		hypothetical protein	18	1	1	0	1	1	1	1	1	1	1	1	1	1	1	1	1	1	1	1
group_2391		HAMP domain-containing protein	18	1	1	0	1	1	1	1	1	1	1	1	1	1	1	1	1	1	1	1
group_2408		hypothetical protein	18	1	1	0	1	1	1	1	1	1	1	1	1	1	1	1	1	1	1	1
group_2410		hypothetical protein	18	1	1	0	1	1	1	1	1	1	1	1	1	1	1	1	1	1	1	1
group_2411		beta-CASP ribonuclease aCPSF1	18	1	1	0	1	1	1	1	1	1	1	1	1	1	1	1	1	1	1	1
group_2412		hypothetical protein	18	1	1	0	1	1	1	1	1	1	1	1	1	1	1	1	1	1	1	1
group_2414		hypothetical protein	18	1	1	0	1	1	1	1	1	1	1	1	1	1	1	1	1	1	1	1
group_2416		ArsA family ATPase	18	1	1	1	1	1	1	1	1	1	1	1	1	1	1	0	1	1	1	1
group_2418		hypothetical protein	18	1	1	1	1	1	1	1	1	1	0	1	1	1	1	1	1	1	1	1
group_2420		helix-turn-helix transcriptional regulator	18	1	1	1	1	1	1	1	1	1	1	1	1	1	1	0	1	1	1	1
group_2421		phosphoglycolate phosphatase	18	1	1	1	1	1	1	1	1	1	1	1	1	1	1	0	1	1	1	1
group_2422		hypothetical protein	18	1	1	1	1	1	1	1	1	1	1	1	1	1	1	0	1	1	1	1
group_2423		cryptochrome/photolyase family protein	18	1	1	1	1	1	1	1	1	1	1	1	1	1	1	0	1	1	1	1
group_2424		helix-turn-helix transcriptional regulator	18	1	1	1	1	1	1	1	1	1	1	1	1	1	1	0	1	1	1	1
group_2425		MarR family transcriptional regulator	18	1	1	1	1	1	1	1	1	1	1	1	1	1	1	0	1	1	1	1
group_2426		heavy-metal-associated domain-containing protein	18	1	1	1	1	1	1	1	1	1	1	1	1	1	1	0	1	1	1	1
group_244		hypothetical protein	18	1	1	0	1	1	1	1	1	1	1	1	1	1	1	1	1	1	1	1
group_2452		ATP-dependent DNA helicase	18	1	1	1	1	1	1	1	1	1	1	1	1	1	1	0	1	1	1	1
group_2453		KEOPS complex component	18	1	1	1	1	1	1	1	1	1	1	1	1	1	1	0	1	1	1	1
group_2455		metallophosphoesterase family protein	18	1	1	1	1	1	1	1	1	1	1	1	1	1	1	0	1	1	1	1
group_2458		hypothetical protein	18	1	1	1	1	1	1	1	1	1	1	1	1	1	1	0	1	1	1	1
group_246		acetyl-CoA hydrolase/transferase family protein	18	1	1	0	1	1	1	1	1	1	1	1	1	1	1	1	1	1	1	1
group_2460		acyl-CoA thioesterase	18	1	1	1	1	1	1	1	1	1	1	1	1	1	1	0	1	1	1	1
group_2462		hypothetical protein	18	1	1	1	1	1	1	1	1	1	1	1	1	1	1	0	1	1	1	1
group_2463		helix-turn-helix transcriptional regulator	18	1	1	1	1	1	1	1	1	1	1	1	1	1	1	0	1	1	1	1
group_2465		hypothetical protein	18	1	1	1	1	1	1	1	1	1	1	1	1	1	1	0	1	1	1	1
group_2466		SRPBCC family protein	18	1	1	1	1	1	1	1	1	1	1	1	1	1	1	0	1	1	1	1
group_2467		aldehyde dehydrogenase family protein	18	1	1	1	1	1	1	1	1	1	1	1	1	1	1	0	1	1	1	1
group_2468		Mov34/MPN/PAD-1 family protein	18	1	1	1	1	1	1	1	1	1	1	1	1	1	1	0	1	1	1	1
group_2481		RNA-processing protein	18	1	1	1	1	1	1	1	1	1	1	1	1	1	1	0	1	1	1	1
group_2483		DEAD/DEAH box helicase	18	1	1	1	1	1	1	1	1	1	1	1	1	1	1	0	1	1	1	1
group_2484		hypothetical protein	18	1	1	1	1	1	1	1	1	1	1	1	1	1	1	0	1	1	1	1
group_2487		Na+/H+ antiporter NhaC family protein	18	1	1	1	1	1	1	1	1	1	1	1	1	1	1	0	1	1	1	1
group_2494		oligopeptide transporter, OPT family	18	1	1	1	1	1	1	1	1	1	1	1	1	1	1	0	1	1	1	1
group_250		caspase family protein	18	1	1	1	1	1	1	1	1	1	1	1	1	1	1	0	1	1	1	1
group_2506		hypothetical protein	18	1	1	1	1	1	1	1	1	1	1	1	1	1	1	0	1	1	1	1
group_2508		sensor histidine kinase	18	1	1	1	1	1	1	1	1	1	1	1	1	1	1	1	1	1	0	1
group_2511		hypothetical protein	18	1	1	1	1	1	1	1	1	1	1	1	1	1	1	1	1	1	0	1
group_2516		winged helix-turn-helix transcriptional regulator	18	1	1	1	1	1	1	1	1	1	1	1	1	1	1	0	1	1	1	1
group_2517		methyl-accepting chemotaxis protein	18	1	1	1	1	1	1	1	1	1	1	1	1	1	1	0	1	1	1	1
group_2519		hypothetical protein	18	1	1	1	1	1	1	1	1	1	1	1	1	1	1	0	1	1	1	1
group_2520		PadR family transcriptional regulator	18	1	1	0	1	1	1	1	1	1	1	1	1	1	1	1	1	1	1	1
group_2521		AI-2E family transporter	18	1	1	0	1	1	1	1	1	1	1	1	1	1	1	1	1	1	1	1
group_2522		hypothetical protein	18	1	1	1	1	1	1	1	1	1	1	1	1	1	1	0	1	1	1	1
group_2524		50S ribosomal protein L15e	18	1	1	1	1	1	1	1	1	1	1	1	1	1	1	0	1	1	1	1
group_2525		GNAT family N-acetyltransferase	18	1	1	1	1	1	1	1	1	1	1	1	1	1	1	0	1	1	1	1
group_2535		hypothetical protein	18	1	1	0	1	1	1	1	1	1	1	1	1	1	1	1	1	1	1	1
group_2536		hypothetical protein	18	1	1	0	1	1	1	1	1	1	1	1	1	1	1	1	1	1	1	1
group_2543		hypothetical protein	18	1	1	0	1	1	1	1	1	1	1	1	1	1	1	1	1	1	1	1
group_2545		hypothetical protein	18	1	1	0	1	1	1	1	1	1	1	1	1	1	1	1	1	1	1	1
group_2546		Hsp20/alpha crystallin family protein	18	1	1	0	1	1	1	1	1	1	1	1	1	1	1	1	1	1	1	1
group_2547		hypothetical protein	18	1	1	0	1	1	1	1	1	1	1	1	1	1	1	1	1	1	1	1
group_2554		VOC family protein	18	1	1	1	1	1	1	1	1	1	1	1	1	1	1	0	1	1	1	1
group_2558		50S ribosomal protein L13	18	1	1	1	1	1	1	1	1	1	1	1	1	1	1	0	1	1	1	1
group_2559		SAM-dependent methyltransferase	18	1	1	1	1	1	1	1	1	1	1	1	1	1	1	0	1	1	1	1
group_2562		hypothetical protein	18	1	1	0	1	1	1	1	1	1	1	1	1	1	1	1	1	1	1	1
group_2563		hypothetical protein	18	1	1	0	1	1	1	1	1	1	1	1	1	1	1	1	1	1	1	1
group_2565		hypothetical protein	18	1	1	0	1	1	1	1	1	1	1	1	1	1	1	1	1	1	1	1
group_2569		hypothetical protein	18	1	1	0	1	1	1	1	1	1	1	1	1	1	1	1	1	1	1	1
group_2572		cold-shock protein	18	1	1	0	1	1	1	1	1	1	1	1	1	1	1	1	1	1	1	1
group_2573		50S ribosomal protein L16	18	1	1	0	1	1	1	1	1	1	1	1	1	1	1	1	1	1	1	1
group_2576		aminopeptidase	18	1	1	0	1	1	1	1	1	1	1	1	1	1	1	1	1	1	1	1
group_2577		hypothetical protein	18	1	1	0	1	1	1	1	1	1	1	1	1	1	1	1	1	1	1	1
group_2582		PHP domain-containing protein	18	1	1	1	1	1	1	1	1	1	1	1	1	1	1	0	1	1	1	1
group_2586		YlbF family regulator	18	1	1	0	1	1	1	1	1	1	1	1	1	1	1	1	1	1	1	1
group_2589		hypothetical protein	18	1	1	0	1	1	1	1	1	1	1	1	1	1	1	1	1	1	1	1
group_2593		hypothetical protein	18	1	1	0	1	1	1	1	1	1	1	1	1	1	1	1	1	1	1	1
group_2596		hypothetical protein	18	1	1	0	1	1	1	1	1	1	1	1	1	1	1	1	1	1	1	1
group_260		hypothetical protein	18	1	1	0	1	1	1	1	1	1	1	1	1	1	1	1	1	1	1	1
group_2605		hypothetical protein	18	1	1	1	1	1	1	1	1	1	1	1	1	1	1	0	1	1	1	1
group_2609		MarR family transcriptional regulator	18	1	1	1	1	1	1	1	1	1	1	1	1	1	1	0	1	1	1	1
group_2615		EamA family transporter	18	1	1	1	1	1	1	1	1	1	1	1	1	1	1	0	1	1	1	1
group_2616		MaoC family dehydratase	18	1	1	1	1	1	1	1	1	1	1	1	1	1	1	0	1	1	1	1
group_262		hypothetical protein	18	1	1	1	1	1	1	1	1	1	1	1	1	1	1	0	1	1	1	1
group_2620		long-chain fatty acid--CoA ligase	18	1	1	1	1	1	1	1	1	1	1	1	1	1	1	0	1	1	1	1
group_2621		sulfatase-like hydrolase/transferase	18	1	1	1	1	1	1	1	1	1	1	1	1	1	1	0	1	1	1	1
group_2622		nucleoside phosphorylase	18	1	1	1	1	1	1	1	1	1	1	1	1	1	1	0	1	1	1	1
group_2640		metal-dependent hydrolase	18	1	1	1	1	1	1	1	1	1	1	0	1	1	1	1	1	1	1	1
group_2641		fumarylacetoacetate hydrolase family protein	18	1	1	1	1	1	1	1	1	1	1	0	1	1	1	1	1	1	1	1
group_2642		gluconate 2-dehydrogenase subunit 3 family protein	18	1	1	1	1	1	1	1	1	1	1	0	1	1	1	1	1	1	1	1
group_2643		hypothetical protein	18	1	1	1	1	1	1	1	1	1	1	0	1	1	1	1	1	1	1	1
group_2645		TIGR00270 family protein	18	1	1	1	1	1	1	1	1	1	1	0	1	1	1	1	1	1	1	1
group_2649		universal stress protein	18	1	1	0	1	1	1	1	1	1	1	1	1	1	1	1	1	1	1	1
group_2653		hypothetical protein	18	1	1	0	1	1	1	1	1	1	1	1	1	1	1	1	1	1	1	1
group_2654		HtlC	18	1	1	0	1	1	1	1	1	1	1	1	1	1	1	1	1	1	1	1
group_2659		potassium transporter Trk	18	1	1	1	1	1	1	1	1	1	1	1	1	1	1	0	1	1	1	1
group_2668		hypothetical protein	18	1	1	1	1	1	1	1	1	1	1	1	1	1	1	1	1	1	1	0
group_2669		NUDIX domain-containing protein	18	1	0	1	1	1	1	1	1	1	1	1	1	1	1	1	1	1	1	1
group_2670		nuclear transport factor 2 family protein	18	1	1	1	1	1	1	1	1	1	1	1	1	1	1	0	1	1	1	1
group_2673		MBL fold metallo-hydrolase	18	1	1	1	1	1	1	1	1	1	1	1	1	1	1	0	1	1	1	1
group_2676		response regulator	18	1	1	1	1	1	1	1	1	1	1	1	1	1	1	0	1	1	1	1
group_2681		metallophosphoesterase	18	1	1	1	1	1	1	1	1	1	1	1	1	1	1	0	1	1	1	1
group_2687		heptaprenylglyceryl phosphate synthase	18	1	1	1	1	1	1	1	1	1	1	1	1	1	1	0	1	1	1	1
group_2694		hypothetical protein	18	1	1	1	1	1	1	1	1	1	1	1	1	1	1	0	1	1	1	1
group_2713		magnesium transporter	18	1	1	1	1	1	1	1	1	1	1	1	1	1	1	0	1	1	1	1
group_2714		50S ribosomal protein L31e	18	1	1	1	1	1	1	1	1	1	1	1	1	1	1	0	1	1	1	1
group_2716		iron-sulfur cluster assembly scaffold protein	18	1	1	1	1	1	1	1	1	1	1	1	1	1	1	0	1	1	1	1
group_2717		hypothetical protein	18	1	1	1	1	1	1	1	1	1	1	1	1	1	1	0	1	1	1	1
group_2718		hypothetical protein	18	1	1	1	1	1	1	1	1	1	1	1	1	1	1	0	1	1	1	1
group_2740		GNAT family N-acetyltransferase	18	1	1	1	1	1	1	1	1	1	1	1	1	1	1	0	1	1	1	1
group_2741		hypothetical protein	18	1	1	1	1	1	1	1	1	1	1	1	1	1	1	0	1	1	1	1
group_2743		NAD(P)/FAD-dependent oxidoreductase	18	1	1	1	1	1	1	1	1	1	1	1	1	1	1	0	1	1	1	1
group_2744		aldo/keto reductase	18	1	1	1	1	1	1	1	1	1	1	1	1	1	1	0	1	1	1	1
group_2745		transcriptional regulator	18	1	1	1	1	1	1	1	1	1	1	1	1	1	1	0	1	1	1	1
group_2747		phosphate uptake regulator PhoU	18	1	1	1	1	1	1	1	1	1	1	1	1	1	1	0	1	1	1	1
group_2763		glutaredoxin	18	1	1	1	1	1	1	1	1	1	1	1	1	1	1	0	1	1	1	1
group_2770		hypothetical protein	18	1	1	0	1	1	1	1	1	1	1	1	1	1	1	1	1	1	1	1
group_2771		adenosylcobalamin-dependent ribonucleoside-diphosphate reductase	18	1	1	0	1	1	1	1	1	1	1	1	1	1	1	1	1	1	1	1
group_2772		hypothetical protein	18	1	1	0	1	1	1	1	1	1	1	1	1	1	1	1	1	1	1	1
group_2786		hypothetical protein	18	1	1	1	1	1	1	1	1	1	1	1	1	1	1	0	1	1	1	1
group_2788		ABC transporter permease	18	1	1	1	0	1	1	1	1	1	1	1	1	1	1	1	1	1	1	1
group_2789		hypothetical protein	18	1	1	1	1	1	1	1	1	1	1	1	1	1	1	0	1	1	1	1
group_2790		hypothetical protein	18	1	1	0	1	1	1	1	1	1	1	1	1	1	1	1	1	1	1	1
group_2792		MBL fold metallo-hydrolase	18	1	1	0	1	1	1	1	1	1	1	1	1	1	1	1	1	1	1	1
group_2793		hypothetical protein	18	1	1	0	1	1	1	1	1	1	1	1	1	1	1	1	1	1	1	1
group_2797		hypothetical protein	18	1	1	0	1	1	1	1	1	1	1	1	1	1	1	1	1	1	1	1
group_2801		pyridoxamine 5'-phosphate oxidase family protein	18	1	1	1	1	1	1	1	1	1	1	1	1	1	1	0	1	1	1	1
group_2804		hypothetical protein	18	1	1	1	1	1	1	1	1	1	1	1	1	1	1	0	1	1	1	1
group_2805		hypothetical protein	18	1	1	1	1	1	1	1	1	1	1	1	1	1	1	0	1	1	1	1
group_2807		hypothetical protein	18	1	1	1	1	1	1	1	1	1	1	1	1	1	1	0	1	1	1	1
group_2808		peroxiredoxin	18	1	1	1	1	1	1	1	1	1	1	1	1	1	1	0	1	1	1	1
group_2811		hypothetical protein	18	1	1	0	1	1	1	1	1	1	1	1	1	1	1	1	1	1	1	1
group_2813		YigZ family protein	18	1	1	0	1	1	1	1	1	1	1	1	1	1	1	1	1	1	1	1
group_2814		hypothetical protein	18	1	1	0	1	1	1	1	1	1	1	1	1	1	1	1	1	1	1	1
group_2815		amino acid-binding protein	18	1	1	0	1	1	1	1	1	1	1	1	1	1	1	1	1	1	1	1
group_2819		hypothetical protein	18	1	1	0	1	1	1	1	1	1	1	1	1	1	1	1	1	1	1	1
group_2820		hypothetical protein	18	1	1	1	1	1	1	1	1	1	1	1	1	1	1	0	1	1	1	1
group_2823		6-carboxytetrahydropterin synthase	18	1	1	1	1	1	1	1	1	1	1	0	1	1	1	1	1	1	1	1
group_2825		hypothetical protein	18	1	1	0	1	1	1	1	1	1	1	1	1	1	1	1	1	1	1	1
group_2826		prefoldin subunit beta	18	1	1	0	1	1	1	1	1	1	1	1	1	1	1	1	1	1	1	1
group_2827		hypothetical protein	18	1	1	0	1	1	1	1	1	1	1	1	1	1	1	1	1	1	1	1
group_2828		DNA-directed RNA polymerase subunit P	18	1	1	0	1	1	1	1	1	1	1	1	1	1	1	1	1	1	1	1
group_2829		50S ribosomal protein L37ae	18	1	1	0	1	1	1	1	1	1	1	1	1	1	1	1	1	1	1	1
group_2831		hypothetical protein	18	1	1	0	1	1	1	1	1	1	1	1	1	1	1	1	1	1	1	1
group_2837		hypothetical protein	18	1	1	0	1	1	1	1	1	1	1	1	1	1	1	1	1	1	1	1
group_2838		PRC-barrel domain-containing protein	18	1	1	0	1	1	1	1	1	1	1	1	1	1	1	1	1	1	1	1
group_2843		acyl-CoA thioesterase	18	1	1	1	1	1	1	1	1	1	1	1	1	1	1	0	1	1	1	1
group_2845		hypothetical protein	18	1	1	0	1	1	1	1	1	1	1	1	1	1	1	1	1	1	1	1
group_2854		hypothetical protein	18	1	1	1	1	1	1	1	1	1	1	1	1	1	1	0	1	1	1	1
group_2856		ATP-dependent DNA helicase	18	1	1	1	1	1	1	1	1	1	1	1	1	1	1	0	1	1	1	1
group_2904		MgtC/SapB family protein	18	1	1	1	1	1	1	1	1	1	1	1	1	1	1	0	1	1	1	1
group_2907		cob(I)yrinic acid a,c-diamide adenosyltransferase	18	1	1	1	1	1	1	1	1	1	1	1	1	1	1	0	1	1	1	1
group_2908		glutaredoxin	18	1	1	1	1	1	1	1	1	1	1	1	1	1	1	0	1	1	1	1
group_2911		hypothetical protein	18	1	1	1	1	1	1	1	1	1	1	1	1	1	1	0	1	1	1	1
group_2912		1,4-dihydroxy-2-naphthoyl-CoA synthase	18	1	1	1	1	1	1	1	1	1	1	1	1	1	1	0	1	1	1	1
group_2918		LLM class flavin-dependent oxidoreductase	18	1	1	1	1	1	1	1	1	1	1	1	1	1	1	0	1	1	1	1
group_2919		hypothetical protein	18	1	1	1	1	1	1	1	1	1	1	1	1	1	1	0	1	1	1	1
group_2949		hypothetical protein	18	1	1	0	1	1	1	1	1	1	1	1	1	1	1	1	1	1	1	1
group_2950		cupin domain-containing protein	18	1	1	0	1	1	1	1	1	1	1	1	1	1	1	1	1	1	1	1
group_2952		GtrA family protein	18	1	1	0	1	1	1	1	1	1	1	1	1	1	1	1	1	1	1	1
group_2958		hypothetical protein	18	1	1	1	1	1	1	1	1	1	1	1	1	1	1	0	1	1	1	1
group_2959		NAD(P)H-binding protein	18	1	1	1	1	1	1	1	1	1	1	1	1	1	1	0	1	1	1	1
group_2972		site-2 protease family protein	18	1	1	1	1	1	1	1	1	1	1	1	1	1	1	0	1	1	1	1
group_2987		hypothetical protein	18	1	1	0	1	1	1	1	1	1	1	1	1	1	1	1	1	1	1	1
group_2988		acyltransferase	18	1	1	0	1	1	1	1	1	1	1	1	1	1	1	1	1	1	1	1
group_2991		proteasome assembly chaperone family protein	18	1	1	1	1	1	1	1	1	1	1	1	1	1	1	0	1	1	1	1
group_2992		hypothetical protein	18	1	1	1	1	1	1	1	1	1	1	1	1	1	1	0	1	1	1	1
group_2993		hypothetical protein	18	1	1	1	1	1	1	1	1	1	1	1	1	1	1	0	1	1	1	1
group_2999		hypothetical protein	18	1	1	1	1	1	1	1	1	1	1	1	1	1	1	0	1	1	1	1
group_3003		surface glycoprotein	18	1	1	1	1	1	1	1	1	1	1	1	1	1	1	0	1	1	1	1
group_3004		hypothetical protein	18	1	1	1	1	1	1	1	1	1	1	1	1	1	1	0	1	1	1	1
group_3005		histidine kinase	18	1	1	1	1	1	1	1	1	1	1	1	1	1	1	0	1	1	1	1
group_3006		hypothetical protein	18	1	1	1	1	1	1	1	1	1	1	1	1	1	1	0	1	1	1	1
group_3019		hypothetical protein	18	1	1	0	1	1	1	1	1	1	1	1	1	1	1	1	1	1	1	1
group_3020		peptidylprolyl isomerase	18	1	1	0	1	1	1	1	1	1	1	1	1	1	1	1	1	1	1	1
group_3021		hypothetical protein	18	1	1	0	1	1	1	1	1	1	1	1	1	1	1	1	1	1	1	1
group_3023		winged helix-turn-helix transcriptional regulator	18	1	1	0	1	1	1	1	1	1	1	1	1	1	1	1	1	1	1	1
group_3024		HD domain-containing protein	18	1	1	0	1	1	1	1	1	1	1	1	1	1	1	1	1	1	1	1
group_3032		helix-turn-helix transcriptional regulator	18	1	1	1	1	1	1	1	1	1	1	1	1	1	1	0	1	1	1	1
group_3033		bifunctional oligoribonuclease/PAP phosphatase NrnA	18	1	1	1	1	1	1	1	1	1	1	1	1	1	1	0	1	1	1	1
group_3055		hypothetical protein	18	1	1	0	1	1	1	1	1	1	1	1	1	1	1	1	1	1	1	1
group_3056		hypothetical protein	18	1	1	0	1	1	1	1	1	1	1	1	1	1	1	1	1	1	1	1
group_3057		CopG family ribbon-helix-helix protein	18	1	1	0	1	1	1	1	1	1	1	1	1	1	1	1	1	1	1	1
group_3060		rod shape-determining protein	18	1	1	1	1	1	1	1	1	1	1	1	1	1	1	0	1	1	1	1
group_3062		tRNA uridine(34) 5-carboxymethylaminomethyl modification radical SAM/GNAT enzyme Elp3	18	1	1	1	1	1	1	1	1	1	1	1	1	1	1	0	1	1	1	1
group_3063		hypothetical protein	18	1	1	1	1	1	1	1	1	1	1	1	1	1	1	1	1	1	1	0
group_3116		hypothetical protein	18	1	1	1	1	1	1	1	1	1	1	1	1	1	1	1	1	1	1	0
group_3122		HD domain-containing protein	18	1	1	1	1	1	1	1	1	1	1	1	1	1	1	0	1	1	1	1
group_3124		hypothetical protein	18	1	1	1	1	1	1	1	1	1	1	0	1	1	1	1	1	1	1	1
group_3152		NAD(P)-dependent oxidoreductase	18	1	1	1	1	1	1	1	1	1	1	1	1	1	1	0	1	1	1	1
group_3164		30S ribosomal protein S15	18	1	1	1	1	1	1	1	1	1	1	1	1	1	1	1	1	1	0	1
group_3199		SRPBCC family protein	18	1	1	0	1	1	1	1	1	1	1	1	1	1	1	1	1	1	1	1
group_341		hypothetical protein	18	1	1	0	1	1	1	1	1	1	1	1	1	1	1	1	1	1	1	1
group_361		hypothetical protein	18	1	1	1	1	1	1	1	1	1	1	1	1	1	1	0	1	1	1	1
group_3747		hypothetical protein	18	1	1	0	1	1	1	1	1	1	1	1	1	1	1	1	1	1	1	1
group_3787		helix-turn-helix transcriptional regulator	18	1	1	1	1	1	1	1	0	1	1	1	1	1	1	1	1	1	1	1
group_427		hypothetical protein	18	1	1	1	1	1	1	1	0	1	1	1	1	1	1	1	1	1	1	1
group_471		site-specific integrase	18	1	1	1	1	0	1	1	1	1	1	1	1	1	1	1	1	1	1	1
group_475		hypothetical protein	18	1	1	0	1	1	1	1	1	1	1	1	1	1	1	1	1	1	1	1
group_492	ghrB_1	phosphoglycerate dehydrogenase	18	1	1	1	1	1	1	1	1	1	1	1	1	1	1	0	1	1	1	1
group_493		hypothetical protein	18	1	1	0	1	1	1	1	1	1	1	1	1	1	1	1	1	1	1	1
group_4979		hypothetical protein	18	1	1	0	1	1	1	1	1	1	1	1	1	1	1	1	1	1	1	1
group_506		NADP-dependent oxidoreductase	18	1	1	1	1	1	1	1	1	1	1	1	1	1	1	0	1	1	1	1
group_516		tripartite tricarboxylate transporter permease	18	1	1	1	1	1	1	1	1	1	1	1	1	1	1	0	1	1	1	1
group_522		HTTM domain-containing protein	18	1	1	0	1	1	1	1	1	1	1	1	1	1	1	1	1	1	1	1
group_537		hypothetical protein	18	1	1	1	1	1	1	1	1	1	1	1	1	1	1	0	1	1	1	1
group_554		hypothetical protein	18	1	1	1	1	1	1	1	1	1	1	1	1	1	1	0	1	1	1	1
group_558		CDP-alcohol phosphatidyltransferase family protein	18	1	1	1	1	1	1	1	1	1	1	0	1	1	1	1	1	1	1	1
group_576		amino acid-binding protein	18	1	1	1	1	1	1	1	1	1	1	1	1	1	1	0	1	1	1	1
group_599		cytochrome P450	18	1	1	1	1	1	1	1	1	1	1	1	1	1	1	0	1	1	1	1
group_618		aminopeptidase	18	1	1	1	1	1	1	1	1	1	1	1	1	1	1	1	1	1	0	1
group_747		AAA family ATPase	18	1	1	1	1	1	1	1	1	1	1	1	1	1	1	0	1	1	1	1
group_753		DoxX family membrane protein	18	1	1	1	1	1	1	1	1	1	1	1	1	1	1	0	1	1	1	1
group_7576		hypothetical protein	18	1	1	1	1	1	1	1	1	1	1	1	1	1	1	0	1	1	1	1
group_761		hypothetical protein	18	1	1	0	1	1	1	1	1	1	1	1	1	1	1	1	1	1	1	1
group_762		CBS domain-containing protein	18	1	1	0	1	1	1	1	1	1	1	1	1	1	1	1	1	1	1	1
group_767		SDR family oxidoreductase	18	1	1	0	1	1	1	1	1	1	1	1	1	1	1	1	1	1	1	1
group_783		GNAT family N-acetyltransferase	18	1	1	1	1	1	1	1	1	1	1	1	1	1	1	0	1	1	1	1
group_804		hypothetical protein	18	1	1	0	1	1	1	1	1	1	1	1	1	1	1	1	1	1	1	1
group_806		2-oxo acid dehydrogenase subunit E2	18	1	1	1	1	1	1	1	1	1	1	1	1	1	1	0	1	1	1	1
group_807		MATE family efflux transporter	18	1	1	1	1	1	1	1	1	1	1	1	1	1	1	0	1	1	1	1
group_820		BolA family transcriptional regulator	18	1	1	1	1	1	1	1	1	1	1	1	1	1	1	0	1	1	1	1
group_827		amphi-Trp domain-containing protein	18	1	1	0	1	1	1	1	1	1	1	1	1	1	1	1	1	1	1	1
group_838		cysteine hydrolase	18	1	1	1	1	1	1	1	1	1	1	1	1	1	1	0	1	1	1	1
group_846		IucA/IucC family siderophore biosynthesis protein	18	1	1	1	1	1	1	1	1	1	1	1	1	1	1	0	1	1	1	1
group_847		acetyltransferase	18	1	1	1	1	1	1	1	1	1	1	1	1	1	1	0	1	1	1	1
group_865		PAS domain-containing protein	18	1	1	0	1	1	1	1	1	1	1	1	1	1	1	1	1	1	1	1
group_866		hypothetical protein	18	1	1	0	1	1	1	1	1	1	1	1	1	1	1	1	1	1	1	1
group_906		ABC transporter permease	18	1	1	1	0	1	1	1	1	1	1	1	1	1	1	1	1	1	1	1
group_924		low specificity L-threonine aldolase	18	1	1	1	1	1	1	1	1	1	1	1	1	1	1	0	1	1	1	1
group_936		hypothetical protein	18	1	1	1	1	1	1	1	1	1	1	1	1	1	1	0	1	1	1	1
group_955		hypothetical protein	18	1	1	1	1	1	1	1	1	1	1	1	1	1	1	0	1	1	1	1
group_961		acyltransferase	18	1	0	1	1	1	1	1	1	1	1	1	1	1	1	1	1	1	1	1
group_965		hypothetical protein	18	1	1	0	1	1	1	1	1	1	1	1	1	1	1	1	1	1	1	1
group_972		methyl-accepting chemotaxis protein	18	1	1	1	1	1	1	1	1	1	1	0	1	1	1	1	1	1	1	1
group_973		glutaredoxin	18	1	1	1	1	1	1	1	1	1	1	0	1	1	1	1	1	1	1	1
group_983		hypothetical protein	18	1	1	1	1	1	1	1	1	1	1	1	1	1	1	0	1	1	1	1
gshAB		RimK family alpha-L-glutamate ligase	18	1	1	0	1	1	1	1	1	1	1	1	1	1	1	1	1	1	1	1
guaAA		GMP synthase subunit A	18	1	1	0	1	1	1	1	1	1	1	1	1	1	1	1	1	1	1	1
guaB		IMP dehydrogenase	18	1	1	0	1	1	1	1	1	1	1	1	1	1	1	1	1	1	1	1
gvpH		gas vesicle protein GvpH	18	1	1	1	1	1	1	1	1	1	1	1	1	1	1	0	1	1	1	1
gvpI		gas vesicle protein GvpI	18	1	1	1	1	1	1	1	1	1	1	1	1	1	1	0	1	1	1	1
hcaB_2		SDR family oxidoreductase	18	1	1	1	1	1	1	1	1	1	1	1	1	1	1	0	1	1	1	1
hcaD_2		NAD(P)/FAD-dependent oxidoreductase	18	1	1	0	1	1	1	1	1	1	1	1	1	1	1	1	1	1	1	1
hemB		porphobilinogen synthase	18	1	1	1	1	1	1	1	1	1	1	1	1	1	1	0	1	1	1	1
hflX_2		GTPase HflX	18	1	1	0	1	1	1	1	1	1	1	1	1	1	1	1	1	1	1	1
hisC_2		histidinol-phosphate transaminase	18	1	1	1	1	1	1	1	1	1	1	0	1	1	1	1	1	1	1	1
hisF		imidazole glycerol phosphate synthase subunit HisF	18	1	1	0	1	1	1	1	1	1	1	1	1	1	1	1	1	1	1	1
hisF_2		1-(5-phosphoribosyl)-5-[(5- phosphoribosylamino)methylideneamino]imidazole-4- carboxamide isomerase	18	1	1	0	1	1	1	1	1	1	1	1	1	1	1	1	1	1	1	1
hisI		phosphoribosyl-AMP cyclohydrolase	18	1	1	1	1	1	1	1	1	1	1	1	1	1	1	0	1	1	1	1
hldD		NAD-dependent epimerase/dehydratase family protein	18	1	1	1	1	1	1	1	1	1	1	1	1	1	1	0	1	1	1	1
htr2		HAMP domain-containing protein	18	1	1	1	1	1	1	1	1	1	1	1	1	1	1	0	1	1	1	1
htr4		methyl-accepting chemotaxis protein	18	1	1	0	1	1	1	1	1	1	1	1	1	1	1	1	1	1	1	1
htr6		methyl-accepting chemotaxis protein	18	1	1	1	1	1	1	1	1	1	1	1	1	1	1	1	1	1	0	1
htr8		methyl-accepting chemotaxis protein	18	1	1	1	1	1	1	1	1	1	1	1	1	1	1	0	1	1	1	1
hutI_1		imidazolonepropionase	18	1	1	1	1	1	1	1	1	1	1	1	1	1	1	0	1	1	1	1
hutI_2		amidohydrolase	18	1	1	0	1	1	1	1	1	1	1	1	1	1	1	1	1	1	1	1
icd		NADP-dependent isocitrate dehydrogenase	18	1	1	1	1	1	1	1	1	1	1	1	1	1	1	0	1	1	1	1
icmF_1		methylmalonyl-CoA mutase family protein	18	1	1	1	1	1	1	1	1	1	1	1	1	1	1	0	1	1	1	1
icmF_3		cobalamin B12-binding domain-containing protein	18	1	1	1	1	1	1	1	1	1	1	1	1	1	1	0	1	1	1	1
ilvE_1		aminodeoxychorismate lyase	18	1	1	0	1	1	1	1	1	1	1	1	1	1	1	1	1	1	1	1
infB		translation initiation factor IF-2	18	1	1	0	1	1	1	1	1	1	1	1	1	1	1	1	1	1	1	1
kmo		geranylgeranyl reductase family protein	18	1	1	1	1	1	1	1	1	1	1	1	1	1	1	0	1	1	1	1
leuC_2		aconitate hydratase	18	1	1	1	1	1	1	1	1	1	1	1	1	1	1	0	1	1	1	1
lysJ		aspartate aminotransferase family protein	18	1	1	1	1	1	1	1	1	1	1	1	1	1	1	0	1	1	1	1
mce		methylmalonyl-CoA epimerase	18	1	1	1	1	1	1	1	1	1	1	1	1	1	1	0	1	1	1	1
mch		methenyltetrahydromethanopterin cyclohydrolase	18	1	1	1	1	1	1	1	1	1	1	1	1	1	1	0	1	1	1	1
meaB		methylmalonyl Co-A mutase-associated GTPase MeaB	18	1	1	1	1	1	1	1	1	1	1	1	1	1	1	0	1	1	1	1
menD		2-succinyl-5-enolpyruvyl-6-hydroxy-3- cyclohexene-1-carboxylic-acid synthase	18	1	1	1	1	1	1	1	1	1	1	1	1	1	1	0	1	1	1	1
mer		TIGR04024 family LLM class F420-dependent oxidoreductase	18	1	1	1	1	1	1	1	1	1	1	1	1	1	1	0	1	1	1	1
metX		homoserine O-acetyltransferase	18	1	0	1	1	1	1	1	1	1	1	1	1	1	1	1	1	1	1	1
metZ_1		PLP-dependent transferase	18	1	1	1	1	1	1	1	1	1	1	1	1	1	1	0	1	1	1	1
moaA		GTP 3',8-cyclase MoaA	18	1	1	0	1	1	1	1	1	1	1	1	1	1	1	1	1	1	1	1
moaE_1		molybdopterin synthase	18	1	1	0	1	1	1	1	1	1	1	1	1	1	1	1	1	1	1	1
mobA		molybdenum cofactor guanylyltransferase	18	1	1	0	1	1	1	1	1	1	1	1	1	1	1	1	1	1	1	1
moeB		molybdopterin-synthase adenylyltransferase MoeB	18	1	1	0	1	1	1	1	1	1	1	1	1	1	1	1	1	1	1	1
namA		NADH:flavin oxidoreductase/NADH oxidase	18	1	1	1	1	1	1	1	1	1	1	1	1	1	1	0	1	1	1	1
ndhB_3		monovalent cation/H+ antiporter subunit D family protein	18	1	1	1	1	1	1	1	1	1	1	1	1	1	1	0	1	1	1	1
nhaP2		cation:proton antiporter	18	1	1	1	1	1	1	1	1	1	1	1	1	1	1	0	1	1	1	1
nob1		NOB1 family endonuclease	18	1	1	0	1	1	1	1	1	1	1	1	1	1	1	1	1	1	1	1
nth		endonuclease III	18	1	1	0	1	1	1	1	1	1	1	1	1	1	1	1	1	1	1	1
nucS_2		endonuclease NucS	18	1	0	1	1	1	1	1	1	1	1	1	1	1	1	1	1	1	1	1
OLA1_1		redox-regulated ATPase YchF	18	1	1	1	1	1	1	1	1	1	1	1	1	1	1	0	1	1	1	1
OLA1_2		redox-regulated ATPase YchF	18	1	1	0	1	1	1	1	1	1	1	1	1	1	1	1	1	1	1	1
pccB_1		acyl-CoA carboxylase subunit beta	18	1	1	1	1	1	1	1	1	1	1	1	1	1	1	0	1	1	1	1
pdaD		pyruvoyl-dependent arginine decarboxylase	18	1	1	0	1	1	1	1	1	1	1	1	1	1	1	1	1	1	1	1
pdxS		pyridoxal 5'-phosphate synthase lyase subunit PdxS	18	1	1	1	1	1	1	1	1	1	1	1	1	1	1	0	1	1	1	1
pepF		oligoendopeptidase F	18	1	1	0	1	1	1	1	1	1	1	1	1	1	1	1	1	1	1	1
pepQ_1		aminopeptidase P family protein	18	1	1	1	1	1	1	1	1	1	1	1	1	1	1	0	1	1	1	1
pepQ_2		aminopeptidase P family protein	18	1	1	0	1	1	1	1	1	1	1	1	1	1	1	1	1	1	1	1
petE_6		halocyanin	18	1	1	1	1	1	0	1	1	1	1	1	1	1	1	1	1	1	1	1
pheT		phenylalanine--tRNA ligase subunit beta	18	1	1	1	1	1	1	1	1	1	1	1	1	1	1	0	1	1	1	1
potE_1		amino acid permease	18	1	1	1	1	1	1	1	1	1	1	1	1	1	1	0	1	1	1	1
ppaX		HAD family hydrolase	18	1	1	0	1	1	1	1	1	1	1	1	1	1	1	1	1	1	1	1
ppcA		phosphoenolpyruvate carboxylase	18	1	1	1	1	1	1	1	1	1	1	1	1	1	1	0	1	1	1	1
proS		proline--tRNA ligase	18	1	1	0	1	1	1	1	1	1	1	1	1	1	1	1	1	1	1	1
psmB		archaeal proteasome endopeptidase complex subunit beta	18	1	1	1	1	1	1	1	1	1	1	1	1	1	1	0	1	1	1	1
pstA_1		phosphate ABC transporter permease PstA	18	1	1	1	1	1	1	1	1	1	1	1	1	1	1	0	1	1	1	1
pth		peptidyl-tRNA hydrolase	18	1	1	0	1	1	1	1	1	1	1	1	1	1	1	1	1	1	1	1
ptr1		Lrp/AsnC family transcriptional regulator	18	1	1	1	1	1	1	1	1	1	1	1	1	1	1	1	1	1	0	1
purD		phosphoribosylamine--glycine ligase	18	1	1	1	1	1	1	1	1	1	1	1	1	1	1	0	1	1	1	1
purE		5-(carboxyamino)imidazole ribonucleotide mutase	18	1	1	1	1	1	1	1	1	1	1	1	1	1	1	0	1	1	1	1
purO		IMP cyclohydrolase	18	1	1	1	1	1	1	1	1	1	1	1	1	1	1	0	1	1	1	1
purQ		phosphoribosylformylglycinamidine synthase I	18	1	1	1	1	1	1	1	1	1	1	1	1	1	1	0	1	1	1	1
purS		phosphoribosylformylglycinamidine synthase subunit PurS	18	1	1	1	1	1	1	1	1	1	1	1	1	1	1	0	1	1	1	1
pyrC		dihydroorotase	18	1	1	1	1	1	1	1	1	1	1	1	1	1	1	0	1	1	1	1
pyrE_1		orotate phosphoribosyltransferase-like protein	18	1	1	1	1	1	1	1	1	1	1	1	1	1	1	0	1	1	1	1
pyrG		CTP synthase	18	1	1	1	1	1	1	1	1	1	1	1	1	1	1	0	1	1	1	1
rcsC		response regulator	18	1	1	1	1	1	1	1	1	1	1	1	1	1	1	0	1	1	1	1
recD		AAA family ATPase	18	1	1	1	1	1	1	1	1	1	1	1	1	1	1	0	1	1	1	1
resA		peroxiredoxin	18	1	1	0	1	1	1	1	1	1	1	1	1	1	1	1	1	1	1	1
rhaD_2		SDR family oxidoreductase	18	1	1	1	1	1	1	1	1	1	1	1	1	1	1	0	1	1	1	1
rhaD_3		SDR family oxidoreductase	18	1	1	1	1	1	1	1	1	1	1	1	1	1	1	0	1	1	1	1
rhaD_4		SDR family oxidoreductase	18	1	1	1	1	1	1	1	1	1	1	1	1	1	1	0	1	1	1	1
ribH		6,7-dimethyl-8-ribityllumazine synthase	18	1	1	1	1	1	1	1	1	1	1	1	1	1	1	0	1	1	1	1
rimI		ribosomal protein S18-alanine N-acetyltransferase	18	1	1	1	1	1	1	1	1	1	1	1	1	1	1	0	1	1	1	1
rlmD		class I SAM-dependent methyltransferase family protein	18	1	1	1	1	1	1	1	1	1	1	1	1	1	1	0	1	1	1	1
rnhA		ribonuclease HI family protein	18	1	1	1	1	1	1	1	1	1	1	1	1	1	1	0	1	1	1	1
rnhB		ribonuclease HII	18	1	1	1	1	1	1	1	1	1	1	1	1	1	1	0	1	1	1	1
rnp4		ribonuclease P	18	1	1	1	1	1	1	1	1	1	1	1	1	1	1	0	1	1	1	1
rnz		ribonuclease Z	18	1	1	0	1	1	1	1	1	1	1	1	1	1	1	1	1	1	1	1
rnz_1		MBL fold metallo-hydrolase	18	1	1	1	1	1	1	1	1	1	1	1	1	1	1	0	1	1	1	1
rpiA		ribose 5-phosphate isomerase A	18	1	1	1	1	1	1	1	1	1	1	1	1	1	1	0	1	1	1	1
rpoA1		DNA-directed RNA polymerase subunit A'	18	1	1	1	1	1	1	1	1	1	1	1	1	1	1	0	1	1	1	1
rpoL		DNA-directed RNA polymerase subunit L	18	1	1	0	1	1	1	1	1	1	1	1	1	1	1	1	1	1	1	1
rpoN		DNA-directed RNA polymerase subunit N	18	1	1	1	1	1	1	1	1	1	1	1	1	1	1	0	1	1	1	1
rps2		30S ribosomal protein S2	18	1	1	1	1	1	1	1	1	1	1	1	1	1	1	0	1	1	1	1
rps3ae		30S ribosomal protein S3ae	18	1	1	1	1	1	1	1	1	1	1	1	1	1	1	0	1	1	1	1
rps6e		30S ribosomal protein S6e	18	1	1	0	1	1	1	1	1	1	1	1	1	1	1	1	1	1	1	1
samp2		MoaD/ThiS family protein	18	1	1	1	1	1	1	1	1	1	1	1	1	1	1	0	1	1	1	1
sasA_7		PAS domain-containing protein	18	1	1	1	1	1	1	1	1	1	1	1	1	1	1	0	1	1	1	1
soxA		FAD-binding oxidoreductase	18	1	1	1	1	1	1	1	1	1	1	1	1	1	1	0	1	1	1	1
speB		agmatinase	18	1	1	1	1	1	1	1	1	1	1	1	1	1	1	0	1	1	1	1
sua5		threonylcarbamoyl-AMP synthase	18	1	1	1	1	1	1	1	1	1	1	1	1	1	1	0	1	1	1	1
sufS		cysteine desulfurase	18	1	1	1	1	1	1	1	1	1	1	1	1	1	1	0	1	1	1	1
tadA		Flp pilus assembly complex ATPase component TadA	18	1	1	1	1	1	1	1	1	1	1	1	1	1	1	0	1	1	1	1
tatAt		twin-arginine translocase TatA/TatE family subunit	18	1	1	0	1	1	1	1	1	1	1	1	1	1	1	1	1	1	1	1
tdh		zinc-binding alcohol dehydrogenase	18	1	1	1	1	1	1	1	1	1	1	0	1	1	1	1	1	1	1	1
tfb2_2		transcription initiation factor IIB	18	1	1	1	1	1	1	1	1	1	1	1	1	1	1	1	1	1	1	0
tfrA		FAD-binding protein	18	1	1	1	1	1	1	1	1	1	1	1	1	1	1	0	1	1	1	1
tfs_2		transcription factor S	18	1	1	0	1	1	1	1	1	1	1	1	1	1	1	1	1	1	1	1
tfx		Tfx family DNA-binding protein	18	1	1	1	1	1	1	1	1	1	1	1	1	1	1	0	1	1	1	1
thpR		2'-5' RNA ligase family protein	18	1	1	1	1	1	1	1	1	1	1	1	1	1	1	0	1	1	1	1
tnaA		tryptophanase	18	1	1	1	1	1	1	1	1	1	1	1	1	1	1	0	1	1	1	1
tolB_2		S9 family peptidase	18	1	1	0	1	1	1	1	1	1	1	1	1	1	1	1	1	1	1	1
topA		DNA topoisomerase I	18	1	1	1	1	1	1	1	1	1	1	1	1	1	1	0	1	1	1	1
trkA_1		TrkA family potassium uptake protein	18	1	1	1	1	1	1	1	1	1	1	1	1	1	1	0	1	1	1	1
trkA_2		TrkA family potassium uptake protein	18	1	1	1	1	1	1	1	1	1	1	1	1	1	1	0	1	1	1	1
trkA_5		TrkA family potassium uptake protein	18	1	1	1	1	1	1	1	1	1	1	1	1	1	1	0	1	1	1	1
trmB_2		TrmB family transcriptional regulator	18	1	1	1	1	1	1	1	1	1	1	1	1	1	1	0	1	1	1	1
trmR		O-methyltransferase	18	1	1	1	1	1	1	1	1	1	1	1	1	1	1	0	1	1	1	1
trpB		tryptophan synthase subunit beta	18	1	1	1	1	1	1	1	1	1	1	1	1	1	1	0	1	1	1	1
trpC		indole-3-glycerol-phosphate synthase	18	1	1	1	1	1	1	1	1	1	1	1	1	1	1	0	1	1	1	1
trpE		anthranilate synthase component I	18	1	1	0	1	1	1	1	1	1	1	1	1	1	1	1	1	1	1	1
trpG_1		aminodeoxychorismate/anthranilate synthase component II	18	1	1	0	1	1	1	1	1	1	1	1	1	1	1	1	1	1	1	1
trpG_2		aminodeoxychorismate/anthranilate synthase component II	18	1	1	0	1	1	1	1	1	1	1	1	1	1	1	1	1	1	1	1
tuf_1		GTP-binding protein	18	1	1	1	1	1	1	1	1	1	1	1	1	1	1	0	1	1	1	1
udk		uridine kinase	18	1	1	0	1	1	1	1	1	1	1	1	1	1	1	1	1	1	1	1
upp		uracil phosphoribosyltransferase	18	1	1	0	1	1	1	1	1	1	1	1	1	1	1	1	1	1	1	1
uppS		di-trans,poly-cis-decaprenylcistransferase	18	1	1	1	1	1	1	1	1	1	1	1	1	1	1	1	0	1	1	1
vat_1		AAA family ATPase	18	1	1	1	1	1	1	1	1	1	1	1	1	1	1	0	1	1	1	1
vat_2		CDC48 family AAA ATPase	18	1	1	1	1	1	1	1	1	1	1	1	1	1	1	0	1	1	1	1
wecB		UDP-N-acetyl glucosamine 2-epimerase	18	1	1	1	1	1	1	1	1	1	1	1	1	1	1	0	1	1	1	1
wtpA		extracellular solute-binding protein	18	1	1	1	1	1	1	1	1	1	1	1	1	1	1	0	1	1	1	1
xerC_2		tyrosine-type recombinase/integrase	18	1	1	0	1	1	1	1	1	1	1	1	1	1	1	1	1	1	1	1
yfcJ		MFS transporter	18	1	1	1	1	1	1	1	1	1	1	1	1	1	1	0	1	1	1	1
actP		sodium/proline symporter	18	0	1	1	1	1	1	1	1	1	1	1	1	1	1	1	1	1	1	1
APOA1BP		bifunctional ADP-dependent NAD(P)H-hydrate dehydratase/NAD(P)H-hydrate epimerase	18	0	1	1	1	1	1	1	1	1	1	1	1	1	1	1	1	1	1	1
btuD_5		ABC transporter ATP-binding protein	18	0	1	1	1	1	1	1	1	1	1	1	1	1	1	1	1	1	1	1
carS		CDP-2,3-bis-(O-geranylgeranyl)-sn-glycerol synthase	18	0	1	1	1	1	1	1	1	1	1	1	1	1	1	1	1	1	1	1
cdd		cytidine deaminase	18	0	1	1	1	1	1	1	1	1	1	1	1	1	1	1	1	1	1	1
crtY		lycopene cyclase domain-containing protein	18	0	1	1	1	1	1	1	1	1	1	1	1	1	1	1	1	1	1	1
dnaG		DNA primase	18	0	1	1	1	1	1	1	1	1	1	1	1	1	1	1	1	1	1	1
glmM		phosphoglucosamine mutase	18	0	1	1	1	1	1	1	1	1	1	1	1	1	1	1	1	1	1	1
gpdA2		FAD-dependent oxidoreductase	18	0	1	1	1	1	1	1	1	1	1	1	1	1	1	1	1	1	1	1
gpgS		glycosyl transferase family 2	18	0	1	1	1	1	1	1	1	1	1	1	1	1	1	1	1	1	1	1
gph_6		TIGR01548 family HAD-type hydrolase	18	0	1	1	1	1	1	1	1	1	1	1	1	1	1	1	1	1	1	1
gpmI		2,3-bisphosphoglycerate-independent phosphoglycerate mutase	18	0	1	1	1	1	1	1	1	1	1	1	1	1	1	1	1	1	1	1
group_1337		cyclase family protein	18	0	1	1	1	1	1	1	1	1	1	1	1	1	1	1	1	1	1	1
group_1415		TIGR00297 family protein	18	0	1	1	1	1	1	1	1	1	1	1	1	1	1	1	1	1	1	1
group_1470		hypothetical protein	18	0	1	1	1	1	1	1	1	1	1	1	1	1	1	1	1	1	1	1
group_1487		cobalt-precorrin-7 (C(5))-methyltransferase	18	0	1	1	1	1	1	1	1	1	1	1	1	1	1	1	1	1	1	1
group_1517		TrmB family transcriptional regulator	18	0	1	1	1	1	1	1	1	1	1	1	1	1	1	1	1	1	1	1
group_1537		SDR family oxidoreductase	18	0	1	1	1	1	1	1	1	1	1	1	1	1	1	1	1	1	1	1
group_1588		hypothetical protein	18	0	1	1	1	1	1	1	1	1	1	1	1	1	1	1	1	1	1	1
group_1624		BMP family protein	18	0	1	1	1	1	1	1	1	1	1	1	1	1	1	1	1	1	1	1
group_1625		hypothetical protein	18	0	1	1	1	1	1	1	1	1	1	1	1	1	1	1	1	1	1	1
group_1626		hypothetical protein	18	0	1	1	1	1	1	1	1	1	1	1	1	1	1	1	1	1	1	1
group_1762		hypothetical protein	18	0	1	1	1	1	1	1	1	1	1	1	1	1	1	1	1	1	1	1
group_1796		hypothetical protein	18	0	1	1	1	1	1	1	1	1	1	1	1	1	1	1	1	1	1	1
group_2339		hypothetical protein	18	0	1	1	1	1	1	1	1	1	1	1	1	1	1	1	1	1	1	1
group_2501		PH domain-containing protein	18	0	1	1	1	1	1	1	1	1	1	1	1	1	1	1	1	1	1	1
group_2518		DEAD/DEAH box helicase family protein	18	0	1	1	1	1	1	1	1	1	1	1	1	1	1	1	1	1	1	1
group_2527		DsbA family protein	18	0	1	1	1	1	1	1	1	1	1	1	1	1	1	1	1	1	1	1
group_2538		M67 family metallopeptidase	18	0	1	1	1	1	1	1	1	1	1	1	1	1	1	1	1	1	1	1
group_2627		transcription factor	18	0	1	1	1	1	1	1	1	1	1	1	1	1	1	1	1	1	1	1
group_2660		MFS transporter	18	0	1	1	1	1	1	1	1	1	1	1	1	1	1	1	1	1	1	1
group_2675		hypothetical protein	18	0	1	1	1	1	1	1	1	1	1	1	1	1	1	1	1	1	1	1
group_2686		SDR family oxidoreductase	18	0	1	1	1	1	1	1	1	1	1	1	1	1	1	1	1	1	1	1
group_2847		ABC transporter permease	18	0	1	1	1	1	1	1	1	1	1	1	1	1	1	1	1	1	1	1
group_2848		ABC transporter permease	18	0	1	1	1	1	1	1	1	1	1	1	1	1	1	1	1	1	1	1
group_2850		hypothetical protein	18	0	1	1	1	1	1	1	1	1	1	1	1	1	1	1	1	1	1	1
group_2852		hypothetical protein	18	0	1	1	1	1	1	1	1	1	1	1	1	1	1	1	1	1	1	1
group_2853		iron transporter	18	0	1	1	1	1	1	1	1	1	1	1	1	1	1	1	1	1	1	1
group_3121		flippase-like domain-containing protein	18	0	1	1	1	1	1	1	1	1	1	1	1	1	1	1	1	1	1	1
group_342		TIGR03663 family protein	18	0	1	1	1	1	1	1	1	1	1	1	1	1	1	1	1	1	1	1
group_411		SDR family oxidoreductase	18	0	1	1	1	1	1	1	1	1	1	1	1	1	1	1	1	1	1	1
group_531		acyl--CoA ligase	18	0	1	1	1	1	1	1	1	1	1	1	1	1	1	1	1	1	1	1
group_561		phosphopentomutase/phosphoglucosamine mutase	18	0	1	1	1	1	1	1	1	1	1	1	1	1	1	1	1	1	1	1
group_595		ATP-binding protein	18	0	1	1	1	1	1	1	1	1	1	1	1	1	1	1	1	1	1	1
group_771		D-tyrosyl-tRNA(Tyr) deacylase	18	0	1	1	1	1	1	1	1	1	1	1	1	1	1	1	1	1	1	1
group_832		alpha/beta hydrolase	18	0	1	1	1	1	1	1	1	1	1	1	1	1	1	1	1	1	1	1
hisS		histidine--tRNA ligase	18	0	1	1	1	1	1	1	1	1	1	1	1	1	1	1	1	1	1	1
hsmR		multidrug efflux SMR transporter protein HsmR	18	0	1	1	1	1	1	1	1	1	1	1	1	1	1	1	1	1	1	1
hutG		formimidoylglutamase	18	0	1	1	1	1	1	1	1	1	1	1	1	1	1	1	1	1	1	1
menA		1,4-dihydroxy-2-naphthoate polyprenyltransferase	18	0	1	1	1	1	1	1	1	1	1	1	1	1	1	1	1	1	1	1
menE		long-chain fatty acid--CoA ligase	18	0	1	1	1	1	1	1	1	1	1	1	1	1	1	1	1	1	1	1
mtnP		S-methyl-5'-thioadenosine phosphorylase	18	0	1	1	1	1	1	1	1	1	1	1	1	1	1	1	1	1	1	1
nadC		carboxylating nicotinate-nucleotide diphosphorylase	18	0	1	1	1	1	1	1	1	1	1	1	1	1	1	1	1	1	1	1
npdG		NADPH-dependent F420 reductase	18	0	1	1	1	1	1	1	1	1	1	1	1	1	1	1	1	1	1	1
pccX		Propionyl-CoA carboxylase, protein PccX subunit	18	0	1	1	1	1	1	1	1	1	1	1	1	1	1	1	1	1	1	1
rsmA		16S ribosomal RNA methyltransferase A	18	0	1	1	1	1	1	1	1	1	1	1	1	1	1	1	1	1	1	1
sasA_1		PAS domain-containing sensor histidine kinase	18	0	1	1	1	1	1	1	1	1	1	1	1	1	1	1	1	1	1	1
tatC_1		Sec-independent protein translocase protein TatC	18	0	1	1	1	1	1	1	1	1	1	1	1	1	1	1	1	1	1	1
thiC		phosphomethylpyrimidine synthase ThiC	18	0	1	1	1	1	1	1	1	1	1	1	1	1	1	1	1	1	1	1
thiI		tRNA 4-thiouridine(8) synthase ThiI	18	0	1	1	1	1	1	1	1	1	1	1	1	1	1	1	1	1	1	1
truA		tRNA pseudouridine(38-40) synthase TruA	18	0	1	1	1	1	1	1	1	1	1	1	1	1	1	1	1	1	1	1
acsA_1		AMP-binding protein	17	1	1	1	1	1	1	1	1	1	1	1	1	1	1	0	0	1	1	1
aglM_2		UDP-glucose/GDP-mannose dehydrogenase family protein	17	1	1	1	1	0	1	1	1	1	1	0	1	1	1	1	1	1	1	1
bat		helix-turn-helix domain-containing protein	17	1	1	0	1	1	1	1	1	1	1	1	1	1	1	0	1	1	1	1
btuD_12		ABC transporter ATP-binding protein	17	1	1	1	1	1	1	1	1	0	1	1	1	1	1	0	1	1	1	1
carA		glutamine-hydrolyzing carbamoyl-phosphate synthase small subunit	17	1	1	0	1	1	1	1	1	1	1	1	1	1	1	0	1	1	1	1
carB		carbamoyl-phosphate synthase large subunit	17	1	1	0	1	1	1	1	1	1	1	1	1	1	1	0	1	1	1	1
cetZ1_1		cell division protein	17	1	1	1	1	1	1	1	0	0	1	1	1	1	1	1	1	1	1	1
cofD		2-phospho-L-lactate transferase	17	1	0	0	1	1	1	1	1	1	1	1	1	1	1	1	1	1	1	1
COQ5_5		class I SAM-dependent methyltransferase	17	1	1	0	1	1	1	1	1	1	1	1	1	1	1	0	1	1	1	1
dphB		diphthine synthase	17	1	1	1	1	1	1	0	1	1	1	1	1	1	1	0	1	1	1	1
fixA		electron transfer flavoprotein subunit beta/FixA family protein	17	1	1	1	1	1	1	1	1	1	1	1	1	1	1	0	1	1	0	1
flaH		ATPase	17	1	1	1	1	1	1	1	0	1	1	1	1	1	1	0	1	1	1	1
folP		dihydropteroate synthase	17	1	1	0	1	1	1	0	1	1	1	1	1	1	1	1	1	1	1	1
fucA		class II aldolase/adducin family protein	17	1	1	0	1	1	1	1	1	1	1	1	1	1	1	0	1	1	1	1
gap		type II glyceraldehyde-3-phosphate dehydrogenase	17	1	1	0	1	1	1	1	1	1	1	1	1	1	1	0	1	1	1	1
gdhA1_2		Glu/Leu/Phe/Val dehydrogenase	17	1	1	0	1	1	1	1	1	1	1	1	1	1	1	0	1	1	1	1
gdhX		Glu/Leu/Phe/Val dehydrogenase	17	1	1	1	1	1	1	0	1	1	1	1	1	1	1	0	1	1	1	1
gloB_2		MBL fold metallo-hydrolase	17	1	0	1	1	1	1	1	1	1	1	1	1	1	1	0	1	1	1	1
group_1087		mannose-1-phosphate guanylyltransferase	17	1	1	1	1	1	1	1	1	1	1	1	1	1	1	0	1	1	0	1
group_1396		ArsR family transcriptional regulator	17	1	1	0	1	1	1	1	1	1	1	1	1	1	1	0	1	1	1	1
group_1436		hypothetical protein	17	1	1	0	1	1	1	1	1	1	1	1	1	1	1	0	1	1	1	1
group_1437		universal stress protein	17	1	1	0	1	1	1	1	1	1	1	1	1	1	1	0	1	1	1	1
group_1455		hypothetical protein	17	1	0	1	1	1	1	1	1	1	1	1	1	1	1	0	1	1	1	1
group_1506		TrkH family potassium uptake protein	17	1	1	0	1	1	1	1	1	1	1	1	1	1	1	0	1	1	1	1
group_1585		ABC transporter permease subunit	17	1	1	0	1	1	1	1	1	1	1	1	1	1	1	0	1	1	1	1
group_2051		hypothetical protein	17	1	1	0	1	1	1	1	1	1	1	1	1	1	1	0	1	1	1	1
group_2338		hypothetical protein	17	1	0	1	1	1	1	1	1	0	1	1	1	1	1	1	1	1	1	1
group_2342		proteasome assembly chaperone family protein	17	1	1	0	1	1	1	1	1	1	1	1	1	1	1	0	1	1	1	1
group_2344		30S ribosomal protein S27e	17	1	1	0	1	1	1	1	1	1	1	1	1	1	1	0	1	1	1	1
group_2345		50S ribosomal protein L44e	17	1	1	0	1	1	1	1	1	1	1	1	1	1	1	0	1	1	1	1
group_2346		hypothetical protein	17	1	1	0	1	1	1	1	1	1	1	1	1	1	1	0	1	1	1	1
group_2358		hypothetical protein	17	1	1	1	1	1	1	1	1	1	1	1	1	1	1	0	1	1	0	1
group_2368		MTH1187 family thiamine-binding protein	17	1	1	0	1	1	1	1	1	1	1	1	1	1	1	0	1	1	1	1
group_2381		GNAT family N-acetyltransferase	17	1	1	0	1	1	1	1	1	1	1	1	1	1	1	0	1	1	1	1
group_2382		ribonuclease H-like domain-containing protein	17	1	1	0	1	1	1	1	1	1	1	1	1	1	1	0	1	1	1	1
group_2387		HAD family hydrolase	17	1	1	0	1	1	1	1	1	1	1	1	1	1	1	0	1	1	1	1
group_2389		hypothetical protein	17	1	1	0	1	1	1	1	1	1	1	1	1	1	1	0	1	1	1	1
group_2390		NAD(P)/FAD-dependent oxidoreductase	17	1	1	0	1	1	1	1	1	1	1	1	1	1	1	0	1	1	1	1
group_2413		hypothetical protein	17	1	1	0	1	1	1	1	1	1	1	1	1	1	1	0	1	1	1	1
group_2419		hypothetical protein	17	1	1	1	1	1	1	1	1	1	1	1	1	1	1	0	1	1	0	1
group_247		hypothetical protein	17	1	0	1	1	1	1	0	1	1	1	1	1	1	1	1	1	1	1	1
group_2475		AMP-binding protein	17	1	1	0	1	1	1	1	1	1	1	1	1	1	1	0	1	1	1	1
group_2477		hypothetical protein	17	1	1	0	1	1	1	1	1	1	1	1	1	1	1	0	1	1	1	1
group_2548		hypothetical protein	17	1	1	0	1	1	1	1	1	1	1	1	1	1	1	0	1	1	1	1
group_2566		hypothetical protein	17	1	1	0	1	1	1	0	1	1	1	1	1	1	1	1	1	1	1	1
group_2574		Hsp20/alpha crystallin family protein	17	1	1	0	1	1	1	1	1	1	1	1	1	1	1	0	1	1	1	1
group_2587		helix-turn-helix domain-containing protein	17	1	1	0	1	1	1	1	1	1	1	1	1	1	1	0	1	1	1	1
group_2590		hypothetical protein	17	1	1	0	1	1	1	1	1	1	1	1	1	1	1	0	1	1	1	1
group_2597		helix-turn-helix domain-containing protein	17	1	1	0	1	1	1	1	1	1	1	1	1	1	1	0	1	1	1	1
group_2644		AAA family ATPase	17	1	1	1	1	1	1	1	1	1	1	0	1	1	1	0	1	1	1	1
group_2648		hypothetical protein	17	1	1	0	1	1	1	1	1	1	1	1	1	1	1	0	1	1	1	1
group_2650		SDR family oxidoreductase	17	1	1	0	1	1	1	1	1	1	1	1	1	1	1	0	1	1	1	1
group_2651		hypothetical protein	17	1	1	0	1	1	1	1	1	1	1	1	1	1	1	0	1	1	1	1
group_2655		MOSC domain-containing protein	17	1	1	0	1	1	1	1	1	1	1	1	1	1	1	0	1	1	1	1
group_2656		hypothetical protein	17	1	1	0	1	1	1	1	1	1	1	1	1	1	1	0	1	1	1	1
group_2657		methyl-accepting chemotaxis protein	17	1	1	0	1	1	1	1	1	1	1	1	1	1	1	0	1	1	1	1
group_2667		hypothetical protein	17	1	1	0	1	1	0	1	1	1	1	1	1	1	1	1	1	1	1	1
group_2678		hypothetical protein	17	1	1	0	1	1	1	1	1	1	1	1	1	1	1	0	1	1	1	1
group_2679		hypothetical protein	17	1	1	0	1	1	1	1	1	1	1	1	1	1	1	0	1	1	1	1
group_2682		ribosome assembly factor SBDS	17	1	1	0	1	1	1	1	1	1	1	1	1	1	1	0	1	1	1	1
group_2684	trkA_2	TrkA family potassium uptake protein	17	1	1	0	1	1	1	1	1	1	1	1	1	1	1	0	1	1	1	1
group_2685		hypothetical protein	17	1	1	0	1	1	1	1	1	1	1	1	1	1	1	0	1	1	1	1
group_2691		DNA double-strand break repair nuclease NurA	17	1	1	0	1	1	1	1	1	1	1	1	1	1	1	0	1	1	1	1
group_2775		universal stress protein	17	1	1	1	1	1	1	1	1	1	1	1	1	1	1	1	0	0	1	1
group_2809		hypothetical protein	17	1	1	0	1	1	1	1	1	1	1	1	1	1	1	0	1	1	1	1
group_2812		NAD(P)/FAD-dependent oxidoreductase	17	1	1	0	1	1	1	1	1	1	1	1	1	1	1	0	1	1	1	1
group_2816		hypothetical protein	17	1	1	0	1	1	1	1	1	1	1	1	1	1	1	0	1	1	1	1
group_2834		helix-turn-helix domain-containing protein	17	1	1	0	1	1	1	1	1	1	1	1	1	1	1	0	1	1	1	1
group_2855		metallophosphoesterase	17	1	1	1	1	0	1	1	1	1	1	1	1	1	1	0	1	1	1	1
group_2916		aldehyde dehydrogenase	17	1	1	0	1	1	1	1	1	1	1	1	1	1	1	0	1	1	1	1
group_2955		TRAM domain-containing protein	17	1	1	1	1	1	1	1	1	0	1	1	1	1	1	1	1	1	0	1
group_3022		hypothetical protein	17	1	1	0	1	1	1	1	1	1	1	1	1	1	1	0	1	1	1	1
group_3031		globin-coupled sensor protein	17	1	1	1	1	1	1	1	1	1	1	1	1	1	1	0	1	1	1	0
group_3094		universal stress protein	17	1	1	1	1	1	1	0	1	1	1	0	1	1	1	1	1	1	1	1
group_3096		hypothetical protein	17	1	1	1	1	1	1	0	1	1	1	0	1	1	1	1	1	1	1	1
group_3226		IS200/IS605 family accessory protein TnpB-related protein	17	1	1	1	1	1	1	1	0	1	1	0	1	1	1	1	1	1	1	1
group_339		hypothetical protein	17	1	1	0	1	1	1	1	1	1	1	1	1	1	1	0	1	1	1	1
group_382		CPBP family intramembrane metalloprotease	17	1	1	0	1	1	1	1	1	1	1	1	1	1	1	0	1	1	1	1
group_3884		extracellular solute-binding protein	17	1	1	1	1	1	1	1	0	1	1	1	1	1	1	0	1	1	1	1
group_3885		ABC transporter permease	17	1	1	1	1	1	1	1	0	1	1	1	1	1	1	0	1	1	1	1
group_461		hypothetical protein	17	1	1	1	1	1	1	1	1	0	0	1	1	1	1	1	1	1	1	1
group_560		hypothetical protein	17	1	0	1	1	1	1	0	1	1	1	1	1	1	1	1	1	1	1	1
group_573	gloB_5	MBL fold metallo-hydrolase	17	1	1	0	1	1	1	1	1	1	1	1	1	1	1	0	1	1	1	1
group_615		hypothetical protein	17	1	1	1	1	1	1	0	1	1	1	1	1	1	1	0	1	1	1	1
group_840		aldo/keto reductase	17	1	1	0	1	1	1	1	1	1	1	1	1	1	1	0	1	1	1	1
group_863		hypothetical protein	17	1	1	1	1	1	1	1	1	0	1	0	1	1	1	1	1	1	1	1
group_870		caspase family protein	17	1	0	1	1	1	1	1	1	1	0	1	1	1	1	1	1	1	1	1
group_956		hypothetical protein	17	1	1	1	1	1	1	1	1	1	1	1	1	1	1	0	1	1	1	0
group_970		hypothetical protein	17	1	1	1	1	1	1	1	1	1	1	1	1	1	1	0	1	1	1	0
hisB		imidazoleglycerol-phosphate dehydratase HisB	17	1	1	0	1	1	1	1	1	1	1	1	1	1	1	0	1	1	1	1
hutH		histidine ammonia-lyase	17	1	1	0	1	1	1	1	1	1	1	1	1	1	1	0	1	1	1	1
kdpA		potassium-transporting ATPase subunit KdpA	17	1	1	1	1	1	1	0	1	1	1	0	1	1	1	1	1	1	1	1
kdpB		potassium-transporting ATPase subunit KdpB	17	1	1	1	1	1	1	0	1	1	1	0	1	1	1	1	1	1	1	1
kdpC		potassium-transporting ATPase subunit C	17	1	1	1	1	1	1	0	1	1	1	0	1	1	1	1	1	1	1	1
kdpF		potassium-transporting ATPase subunit F	17	1	1	1	1	1	1	0	1	1	1	0	1	1	1	1	1	1	1	1
kdpQ		universal stress protein	17	1	1	1	1	1	1	0	1	1	1	0	1	1	1	1	1	1	1	1
livG		ABC transporter ATP-binding protein	17	1	1	0	1	1	1	1	1	1	1	1	1	1	1	0	1	1	1	1
malK_1		ABC transporter ATP-binding protein	17	1	1	0	1	1	1	1	1	1	1	1	1	1	1	0	1	1	1	1
mat		methionine adenosyltransferase	17	1	1	0	1	1	1	1	1	1	1	1	1	1	1	0	1	1	1	1
mobB		molybdopterin-guanine dinucleotide biosynthesis protein B	17	1	1	0	1	1	1	1	1	1	1	1	1	1	1	0	1	1	1	1
mshA_2		glycosyltransferase	17	1	1	0	1	1	1	1	1	1	1	1	1	1	1	0	1	1	1	1
nadE		NAD+ synthase	17	1	1	1	0	1	1	1	1	1	1	1	1	1	1	0	1	1	1	1
nikR_2		type II toxin-antitoxin system Phd/YefM family antitoxin	17	1	1	1	1	1	1	0	1	1	1	1	1	1	1	1	0	1	1	1
pabB		aminodeoxychorismate synthase, component I	17	1	1	0	1	1	1	1	1	1	1	1	1	1	1	0	1	1	1	1
petE_4		halocyanin	17	1	1	1	1	1	1	1	1	1	1	1	1	1	1	1	0	0	1	1
pgk		phosphoglycerate kinase	17	1	1	0	1	1	1	1	1	1	1	1	1	1	1	0	1	1	1	1
ppaC_3		bifunctional oligoribonuclease/PAP phosphatase NrnA	17	1	1	1	1	1	1	0	1	1	1	0	1	1	1	1	1	1	1	1
prs		ribose-phosphate pyrophosphokinase	17	1	0	0	1	1	1	1	1	1	1	1	1	1	1	1	1	1	1	1
pstA_2		phosphate ABC transporter permease PstA	17	1	1	1	1	1	1	1	1	1	1	1	1	1	1	0	1	1	1	0
purL		phosphoribosylformylglycinamidine synthase subunit PurL	17	1	1	0	1	1	1	1	1	1	1	1	1	1	1	0	1	1	1	1
rfcS_1		AAA family ATPase	17	1	1	0	1	1	1	1	1	1	1	1	1	1	1	0	1	1	1	1
ribB		3,4-dihydroxy-2-butanone-4-phosphate synthase	17	1	0	1	1	1	1	1	1	1	1	1	1	1	1	0	1	1	1	1
rtc		RNA 3'-terminal phosphate cyclase	17	1	1	1	1	1	1	1	1	1	1	1	1	1	1	0	1	1	0	1
sod1_2		superoxide dismutase	17	1	1	1	1	1	1	1	0	1	1	1	1	1	1	0	1	1	1	1
sph1_2		AAA family ATPase	17	1	1	1	1	1	1	0	1	1	1	0	1	1	1	1	1	1	1	1
tfb2_3		transcription initiation factor IIB	17	1	1	1	1	1	1	1	1	1	1	1	1	1	1	0	1	1	0	1
tfb2_5		transcription initiation factor IIB family protein	17	1	1	1	1	1	1	0	1	1	1	1	1	1	1	1	1	1	0	1
thyX		FAD-dependent thymidylate synthase	17	1	1	0	1	1	1	1	1	1	1	1	1	1	1	0	1	1	1	1
tnpA_3		IS200/IS605-like element ISH35 family transposase	17	1	1	1	1	1	1	0	1	1	1	0	1	1	1	1	1	1	1	1
tnpA_4		IS200/IS605-like element ISH22 family transposase	17	1	1	1	1	1	1	1	0	1	1	0	1	1	1	1	1	1	1	1
trkA_4		TrkA family potassium uptake protein	17	1	1	1	1	1	1	0	1	1	1	0	1	1	1	1	1	1	1	1
truB		RNA-guided pseudouridylation complex pseudouridine synthase subunit Cbf5	17	1	0	0	1	1	1	1	1	1	1	1	1	1	1	1	1	1	1	1
truD		tRNA pseudouridine(13) synthase TruD	17	1	1	0	1	1	1	1	1	1	1	1	1	1	1	0	1	1	1	1
tyrS		tyrosine--tRNA ligase	17	1	1	0	1	1	1	1	1	1	1	1	1	1	1	0	1	1	1	1
ulaG		MBL fold metallo-hydrolase	17	1	1	0	1	1	1	1	1	1	1	1	1	1	1	0	1	1	1	1
zupT		ZIP family metal transporter	17	1	1	0	1	1	1	1	1	1	1	1	1	1	1	0	1	1	1	1
amiF		hydrolase	17	0	1	0	1	1	1	1	1	1	1	1	1	1	1	1	1	1	1	1
birA		biotin--[acetyl-CoA-carboxylase] ligase	17	0	0	1	1	1	1	1	1	1	1	1	1	1	1	1	1	1	1	1
btuD_8		ABC transporter ATP-binding protein	17	0	1	1	1	1	1	1	0	1	1	1	1	1	1	1	1	1	1	1
crcB_1		CrcB family protein	17	0	1	1	1	1	1	1	1	1	1	1	1	1	1	0	1	1	1	1
dapA		dihydrodipicolinate synthase family protein	17	0	1	1	1	1	1	1	1	1	1	1	1	1	1	0	1	1	1	1
group_1042		hypothetical protein	17	0	1	1	1	1	1	1	1	1	1	1	1	1	1	1	1	1	0	1
group_1390		hypothetical protein	17	0	1	1	0	1	1	1	1	1	1	1	1	1	1	1	1	1	1	1
group_1445		hypothetical protein	17	0	1	1	1	1	1	1	1	1	1	1	1	1	1	0	1	1	1	1
group_1540		ABC transporter permease	17	0	0	1	1	1	1	1	1	1	1	1	1	1	1	1	1	1	1	1
group_1688		phosphoglucomutase/phosphomannomutase family protein	17	0	1	1	1	1	1	1	1	1	1	1	1	1	1	0	1	1	1	1
group_1692		hypothetical protein	17	0	0	1	1	1	1	1	1	1	1	1	1	1	1	1	1	1	1	1
group_177		hypothetical protein	17	0	1	1	1	1	0	1	1	1	1	1	1	1	1	1	1	1	1	1
group_2101		sirohydrochlorin chelatase	17	0	1	1	1	1	1	0	1	1	1	1	1	1	1	1	1	1	1	1
group_2341		metallophosphoesterase	17	0	1	1	1	1	1	1	1	1	1	1	1	1	1	0	1	1	1	1
group_2360		ABC transporter permease	17	0	1	1	1	1	1	1	1	1	1	1	1	1	1	0	1	1	1	1
group_2361		hypothetical protein	17	0	1	1	1	1	1	1	1	1	1	1	1	1	1	0	1	1	1	1
group_2385		hypothetical protein	17	0	1	0	1	1	1	1	1	1	1	1	1	1	1	1	1	1	1	1
group_2459	lutA_2	FAD-binding oxidoreductase	17	0	1	1	1	1	1	1	1	1	1	1	1	1	1	0	1	1	1	1
group_2486		hypothetical protein	17	0	1	1	1	1	1	1	1	1	1	1	1	1	1	0	1	1	1	1
group_2514		transcription initiation factor IIB family protein	17	0	1	1	1	1	1	1	1	1	1	1	1	1	1	0	1	1	1	1
group_2564		hypothetical protein	17	0	1	0	1	1	1	1	1	1	1	1	1	1	1	1	1	1	1	1
group_2613		hypothetical protein	17	0	1	1	1	1	1	1	1	1	1	1	1	1	1	0	1	1	1	1
group_2664		nicotinate-nucleotide--dimethylbenzimidazole phosphoribosyltransferase	17	0	0	1	1	1	1	1	1	1	1	1	1	1	1	1	1	1	1	1
group_2851		hypothetical protein	17	0	1	1	1	1	1	1	1	1	1	1	1	1	1	0	1	1	1	1
group_2953		hypothetical protein	17	0	1	0	1	1	1	1	1	1	1	1	1	1	1	1	1	1	1	1
group_2964		GNAT family N-acetyltransferase	17	0	1	1	1	1	1	1	1	1	1	1	1	1	1	0	1	1	1	1
group_2989		aminotransferase class I/II-fold pyridoxal phosphate-dependent enzyme	17	0	1	1	1	1	1	1	1	1	1	1	1	1	1	0	1	1	1	1
group_3014		thioredoxin family protein	17	0	1	1	1	1	1	1	1	1	1	1	1	1	1	0	1	1	1	1
group_3016		hypothetical protein	17	0	1	1	1	1	1	1	1	1	1	1	1	1	1	0	1	1	1	1
group_3026		ABC transporter ATP-binding protein	17	0	0	1	1	1	1	1	1	1	1	1	1	1	1	1	1	1	1	1
group_3059		TlpA family protein disulfide reductase	17	0	1	0	1	1	1	1	1	1	1	1	1	1	1	1	1	1	1	1
group_3153		hypothetical protein	17	0	1	1	1	1	1	1	1	1	1	1	1	1	1	0	1	1	1	1
group_408		M28 family peptidase	17	0	1	1	1	1	1	1	1	1	1	1	1	1	1	1	1	1	1	0
group_503		rhomboid family intramembrane serine protease	17	0	1	0	1	1	1	1	1	1	1	1	1	1	1	1	1	1	1	1
group_654		asparagine synthetase B	17	0	1	1	1	1	1	1	1	1	1	1	1	1	1	0	1	1	1	1
group_656		sulfite exporter TauE/SafE family protein	17	0	0	1	1	1	1	1	1	1	1	1	1	1	1	1	1	1	1	1
group_796		phosphate uptake regulator PhoU	17	0	1	0	1	1	1	1	1	1	1	1	1	1	1	1	1	1	1	1
group_810		hypothetical protein	17	0	1	1	1	1	1	1	1	1	1	1	1	1	1	1	1	1	1	0
group_885		thioredoxin domain-containing protein	17	0	0	1	1	1	1	1	1	1	1	1	1	1	1	1	1	1	1	1
group_958		methylaspartate ammonia-lyase	17	0	1	1	1	1	1	1	1	1	1	1	1	1	1	0	1	1	1	1
hisC_1		pyridoxal phosphate-dependent aminotransferase	17	0	1	1	1	1	1	0	1	1	1	1	1	1	1	1	1	1	1	1
menF_2		isochorismate synthase MenF	17	0	1	1	1	1	1	1	1	1	1	1	1	1	1	0	1	1	1	1
menH_1		alpha/beta fold hydrolase	17	0	1	1	1	1	1	1	1	1	1	1	1	1	1	0	1	1	1	1
moaC		cyclic pyranopterin monophosphate synthase MoaC	17	0	1	1	1	1	1	1	1	1	1	1	1	1	1	1	1	1	1	0
nadB		L-aspartate oxidase	17	0	1	1	1	1	1	0	1	1	1	1	1	1	1	1	1	1	1	1
prmC_1		methyltransferase	17	0	1	0	1	1	1	1	1	1	1	1	1	1	1	1	1	1	1	1
purU		ACT domain-containing protein	17	0	0	1	1	1	1	1	1	1	1	1	1	1	1	1	1	1	1	1
samp1		MoaD/ThiS family protein	17	0	1	1	1	1	1	1	1	1	1	1	1	1	1	0	1	1	1	1
serB		phosphoserine phosphatase SerB	17	0	1	1	1	1	1	1	1	1	1	1	1	1	1	0	1	1	1	1
tbp2_1		TATA-box-binding protein	17	0	1	1	1	1	1	1	1	0	1	1	1	1	1	1	1	1	1	1
thiD		bifunctional hydroxymethylpyrimidine kinase/phosphomethylpyrimidine kinase	17	0	1	1	1	1	1	1	1	1	1	1	1	1	1	0	1	1	1	1
thrB		homoserine kinase	17	0	1	1	1	1	1	0	1	1	1	1	1	1	1	1	1	1	1	1
acdBI		acetate--CoA ligase family protein	16	1	1	1	1	1	1	1	1	0	0	1	1	1	1	0	1	1	1	1
acs		acetate--CoA ligase	16	1	1	0	1	1	1	1	1	1	1	1	1	1	1	0	1	0	1	1
aglG		glycosyltransferase family 2 protein	16	1	1	1	1	0	0	1	1	1	1	0	1	1	1	1	1	1	1	1
aglJ		S-layer glycoprotein N-glycosyltransferase AglJ	16	1	1	1	1	0	1	1	1	0	1	0	1	1	1	1	1	1	1	1
arcD		arginine/ornithine antiporter ArcD	16	1	1	1	1	1	1	1	1	1	1	1	1	1	1	1	0	0	1	0
btuD_17		dipeptide ABC transporter ATP-binding protein	16	1	1	1	0	1	0	0	1	1	1	1	1	1	1	1	1	1	1	1
cosT		methyl-accepting chemotaxis protein	16	1	1	0	1	1	1	1	1	1	1	1	1	1	1	0	1	1	1	0
group_1211		ABC transporter substrate-binding protein	16	1	0	1	0	1	1	1	1	1	1	1	1	1	1	1	1	1	0	1
group_1227		S-adenosyl-l-methionine hydroxide adenosyltransferase family protein	16	1	0	0	1	1	1	1	1	1	1	1	1	1	1	0	1	1	1	1
group_1249		hypothetical protein	16	1	1	0	1	1	1	1	1	1	1	1	1	1	1	1	0	0	1	1
group_1275	caiA_5	acyl-CoA dehydrogenase family protein	16	1	1	0	1	1	1	1	0	1	1	1	1	1	1	0	1	1	1	1
group_1349		protein sorting system archaetidylserine synthase	16	1	1	1	1	1	1	1	1	1	1	1	1	1	1	0	0	1	0	1
group_1472		hypothetical protein	16	1	1	1	1	0	1	1	1	0	1	0	1	1	1	1	1	1	1	1
group_1473		hypothetical protein	16	1	1	1	1	0	1	1	1	1	1	0	1	1	1	0	1	1	1	1
group_1505		ribonuclease P	16	1	1	0	1	1	1	1	1	1	1	1	1	1	1	0	1	1	1	0
group_1597		hypothetical protein	16	1	1	1	1	1	0	1	1	1	1	1	1	1	1	0	1	1	0	1
group_1612		hypothetical protein	16	1	1	0	1	1	1	0	1	1	1	1	1	1	1	1	1	1	1	0
group_165		hypothetical protein	16	1	1	1	0	1	1	0	1	1	1	1	1	1	1	1	1	1	0	1
group_1736		hypothetical protein	16	1	1	1	1	1	0	1	1	1	1	1	1	1	1	0	1	1	0	1
group_2330		amidohydrolase family protein	16	1	0	0	1	1	1	1	1	1	1	1	1	1	1	0	1	1	1	1
group_2496		hypothetical protein	16	1	1	1	1	1	1	1	1	1	1	1	1	1	1	1	0	0	1	0
group_2498		hypothetical protein	16	1	1	1	1	1	1	1	1	1	1	1	1	1	1	1	0	0	1	0
group_2549		hypothetical protein	16	1	1	0	1	1	1	1	1	1	1	1	1	1	1	0	1	1	0	1
group_2636		TRAM domain-containing protein	16	1	1	1	1	0	1	1	1	0	1	0	1	1	1	1	1	1	1	1
group_2637		hypothetical protein	16	1	1	1	1	0	1	1	1	1	1	0	1	1	1	0	1	1	1	1
group_2638		hypothetical protein	16	1	1	1	1	0	1	1	1	1	1	0	1	1	1	0	1	1	1	1
group_2639		OsmC family protein	16	1	1	1	1	0	1	1	1	1	1	0	1	1	1	0	1	1	1	1
group_3117		inorganic phosphate transporter	16	1	1	1	1	1	1	1	1	1	1	1	1	1	1	1	0	0	1	0
group_3119		hypothetical protein	16	1	1	1	1	1	1	1	1	1	1	1	1	1	1	1	0	0	1	0
group_3258		hypothetical protein	16	1	1	1	1	1	1	0	0	1	1	1	1	1	1	1	1	1	0	1
group_890		NUDIX domain-containing protein	16	1	1	0	1	1	1	1	1	1	1	1	1	1	1	1	0	1	1	0
group_905		lipoate--protein ligase family protein	16	1	0	1	1	1	1	1	1	1	1	1	1	1	1	0	1	1	0	1
group_910		HD domain-containing protein	16	1	1	1	1	1	1	1	1	1	1	1	1	1	1	0	1	0	1	0
htr7		methyl-accepting chemotaxis protein	16	1	1	0	1	1	1	1	1	1	1	1	1	1	1	0	1	1	1	0
mutS_1		DNA mismatch repair protein MutS	16	1	0	0	1	1	1	1	1	1	1	1	1	1	1	1	1	1	0	1
nikR_3		type II toxin-antitoxin system Phd/YefM family antitoxin	16	1	1	1	1	1	1	1	1	1	1	1	1	1	1	1	0	0	1	0
rnp3		ribonuclease P	16	1	1	0	1	1	1	1	1	1	1	1	1	1	1	0	1	1	1	0
smc_1		chromosome segregation protein SMC	16	1	1	1	1	1	1	1	1	1	1	1	0	0	0	1	1	1	1	1
sod1_1		superoxide dismutase	16	1	1	0	1	1	1	1	0	1	1	1	1	1	1	0	1	1	1	1
alaS		alanine--tRNA ligase	16	0	0	1	1	1	1	1	1	1	1	1	1	1	1	0	1	1	1	1
aroE		shikimate dehydrogenase	16	0	0	1	1	1	1	0	1	1	1	1	1	1	1	1	1	1	1	1
btuD_7		heme ABC transporter ATP-binding protein	16	0	1	0	1	1	1	1	1	1	1	1	1	1	1	0	1	1	1	1
crcB_2		CrcB family protein	16	0	1	0	1	1	1	0	1	1	1	1	1	1	1	1	1	1	1	1
egsA_1		NAD(P)-dependent glycerol-1-phosphate dehydrogenase	16	0	1	0	1	1	1	1	1	1	1	1	1	1	1	1	1	1	0	1
group_133	mutS_1	DNA mismatch repair protein MutS	16	0	1	0	1	1	1	1	1	1	1	1	1	1	1	0	1	1	1	1
group_1477		methyltransferase domain-containing protein	16	0	0	1	1	1	1	1	1	1	1	0	1	1	1	1	1	1	1	1
group_239		phosphate uptake regulator PhoU	16	0	0	1	1	0	1	1	1	1	1	1	1	1	1	1	1	1	1	1
group_2600		type II/IV secretion system ATPase subunit	16	0	0	0	1	1	1	1	1	1	1	1	1	1	1	1	1	1	1	1
group_2665		precorrin-8X methylmutase	16	0	1	0	1	1	1	1	1	1	1	1	1	1	1	0	1	1	1	1
group_284		molybdopterin biosynthesis protein	16	0	1	0	1	1	1	0	1	1	1	1	1	1	1	1	1	1	1	1
group_2961		MaoC family dehydratase	16	0	0	1	1	1	1	0	1	1	1	1	1	1	1	1	1	1	1	1
group_3015		PLP-dependent cysteine synthase family protein	16	0	0	1	1	1	1	1	1	1	1	1	1	1	1	0	1	1	1	1
group_588		class I SAM-dependent methyltransferase	16	0	0	1	1	1	1	1	1	1	1	1	1	1	1	0	1	1	1	1
group_609		MFS transporter	16	0	1	1	1	1	1	0	1	1	1	1	1	1	1	0	1	1	1	1
group_850		hypothetical protein	16	0	1	1	1	1	0	0	1	1	1	1	1	1	1	1	1	1	1	1
group_855		carbohydrate kinase family protein	16	0	0	1	1	1	1	1	1	1	1	1	1	1	1	0	1	1	1	1
group_896		hypothetical protein	16	0	1	1	1	1	0	0	1	1	1	1	1	1	1	1	1	1	1	1
group_960		enoyl-CoA hydratase/isomerase family protein	16	0	1	1	0	1	1	1	1	1	1	1	1	1	1	0	1	1	1	1
group_993		hypothetical protein	16	0	0	1	1	1	1	0	1	1	1	1	1	1	1	1	1	1	1	1
kdgK		sugar kinase	16	0	1	1	1	1	1	0	1	1	1	1	1	1	1	0	1	1	1	1
mutL		DNA mismatch repair endonuclease MutL	16	0	1	0	1	1	1	1	1	1	1	1	1	1	1	0	1	1	1	1
rdgB		RdgB/HAM1 family non-canonical purine NTP pyrophosphatase	16	0	0	1	1	1	1	1	1	1	1	1	1	1	1	0	1	1	1	1
trpF		N-(5'-phosphoribosyl)anthranilate isomerase	16	0	1	0	1	1	1	1	1	1	1	1	1	1	1	0	1	1	1	1
bamB_2		PQQ-like beta-propeller repeat protein	15	1	1	1	1	0	1	1	1	1	1	1	1	1	1	0	1	1	0	0
flgA1_3		flagellin	15	1	1	1	1	1	1	1	0	1	1	1	1	1	1	0	1	0	0	1
group_1041		hypothetical protein	15	1	0	1	1	1	0	1	0	1	1	1	1	1	1	1	1	1	0	1
group_1228		TRIC cation channel family protein	15	1	0	0	1	1	1	0	1	1	1	1	1	1	1	0	1	1	1	1
group_1693		hypothetical protein	15	1	0	1	1	0	1	1	1	1	1	1	1	1	1	1	0	0	1	1
group_1826	gph_4	HAD family hydrolase	15	1	1	0	1	1	0	0	1	1	1	1	1	1	1	0	1	1	1	1
group_2480		helix-turn-helix domain-containing protein	15	1	1	1	1	1	1	1	1	1	1	1	1	1	1	0	0	0	0	1
group_2689		hypothetical protein	15	1	1	0	1	1	1	1	1	1	1	1	1	1	1	1	0	0	1	0
group_2835		hypothetical protein	15	1	0	0	1	1	1	0	1	1	1	1	1	1	1	0	1	1	1	1
group_327		hypothetical protein	15	1	1	1	1	1	1	0	0	0	1	0	1	1	1	1	1	1	1	1
group_352		hypothetical protein	15	1	1	1	1	1	1	0	1	1	1	1	1	1	1	1	0	0	1	0
group_470		hypothetical protein	15	1	1	1	1	0	0	0	1	1	0	1	1	1	1	1	1	1	1	1
group_504		hypothetical protein	15	1	1	1	1	1	1	1	1	1	1	1	1	1	1	1	0	0	0	0
group_592		hypothetical protein	15	1	1	1	1	0	0	0	1	1	1	1	1	1	1	1	1	1	1	0
group_7315		MFS transporter	15	1	1	1	1	1	1	1	1	1	1	1	1	1	1	0	0	0	0	1
group_800		helix-turn-helix domain-containing protein	15	1	1	1	0	1	1	0	1	1	1	1	1	1	1	0	1	1	1	0
nth_1		endonuclease III	15	1	1	0	1	1	1	1	1	1	1	1	1	1	1	0	1	1	0	0
pan1		proteasome-activating nucleotidase	15	1	1	0	1	1	1	1	1	1	1	1	1	1	1	1	0	1	0	0
pan2		proteasome-activating nucleotidase	15	1	1	0	1	1	1	1	1	1	1	1	1	1	1	1	0	1	0	0
thiL		thiamine-phosphate kinase	15	1	1	0	1	0	0	1	1	1	1	1	1	1	1	0	1	1	1	1
aglD_2		glycosyltransferase	15	0	1	0	1	1	0	0	1	1	1	1	1	1	1	1	1	1	1	1
cobY		NTP transferase domain-containing protein	15	0	0	0	1	1	1	0	1	1	1	1	1	1	1	1	1	1	1	1
copA_1		cation-translocating P-type ATPase	15	0	1	0	1	1	1	1	1	1	1	1	1	1	1	0	1	1	0	1
dapH_1		acyltransferase	15	0	1	0	1	1	1	0	1	1	1	1	1	1	1	1	1	1	0	1
glcV_3		ABC transporter ATP-binding protein	15	0	1	0	1	0	0	1	1	1	1	1	1	1	1	1	1	1	1	1
group_1027		hypothetical protein	15	0	0	0	1	1	1	1	1	0	1	1	1	1	1	1	1	1	1	1
group_1334		MFS transporter	15	0	1	0	1	1	1	0	1	1	1	1	1	1	1	0	1	1	1	1
group_143		AAA family ATPase	15	0	1	0	1	1	1	0	1	1	1	1	1	1	1	0	1	1	1	1
group_1533		hypothetical protein	15	0	1	0	1	1	0	1	1	1	1	1	1	1	1	0	1	1	1	1
group_1759		cytochrome c biogenesis protein	15	0	1	0	1	1	1	1	1	1	1	1	1	1	1	0	1	1	0	1
group_228		flippase-like domain-containing protein	15	0	0	0	1	1	1	1	1	1	1	1	1	1	1	1	1	1	0	1
group_2331		glycosyltransferase	15	0	0	0	1	1	1	1	1	1	1	1	1	1	1	0	1	1	1	1
group_2617		dihydropteroate synthase	15	0	0	0	1	1	1	1	1	1	1	1	1	1	1	0	1	1	1	1
group_2662		hypothetical protein	15	0	0	0	1	1	1	1	1	1	1	1	1	1	1	0	1	1	1	1
group_3025		ABC transporter permease	15	0	0	0	0	1	1	1	1	1	1	1	1	1	1	1	1	1	1	1
group_3102		hypothetical protein	15	0	1	1	1	1	1	0	1	1	1	0	1	1	1	1	1	1	1	0
group_3120		hypothetical protein	15	0	1	0	1	1	1	0	1	1	1	1	1	1	1	0	1	1	1	1
group_3198		hypothetical protein	15	0	0	0	1	1	1	1	1	0	1	1	1	1	1	1	1	1	1	1
group_338		hypothetical protein	15	0	1	0	1	1	1	1	1	1	1	1	1	1	0	0	1	1	1	1
group_355		YcaO-like family protein	15	0	0	1	1	1	1	0	1	1	1	1	1	1	1	0	1	1	1	1
group_569		magnesium chelatase subunit D family protein	15	0	0	1	1	1	0	0	1	1	1	1	1	1	1	1	1	1	1	1
group_803		TIGR01177 family methyltransferase	15	0	0	0	1	1	1	1	1	1	1	1	1	1	1	0	1	1	1	1
group_875		hypothetical protein	15	0	0	1	1	1	0	0	1	1	1	1	1	1	1	1	1	1	1	1
iolG		aldo/keto reductase	15	0	0	1	1	1	1	0	1	1	1	0	1	1	1	1	1	1	1	1
phaC		Poly(3-hydroxyalkanoate) polymerase subunit PhaC	15	0	0	1	1	1	1	0	1	1	1	1	1	1	1	0	1	1	1	1
sasA_4		PAS domain-containing protein	15	0	0	1	0	1	1	0	1	1	1	1	1	1	1	1	1	1	1	1
tmcA		tRNA(Met) cytidine acetyltransferase	15	0	1	0	1	1	1	0	1	1	1	1	1	1	1	0	1	1	1	1
bamB_1		PQQ-like beta-propeller repeat protein	14	1	1	1	1	1	1	0	1	1	1	1	1	1	1	0	0	0	1	0
group_1380		hypothetical protein	14	1	1	0	1	1	0	0	1	1	1	1	1	1	1	0	1	1	0	1
group_1964		universal stress protein	14	1	0	1	1	0	0	1	0	1	1	0	1	1	1	1	1	1	1	1
group_1986		ribonucleoside-diphosphate reductase subunit alpha	14	1	0	1	1	0	0	1	0	1	1	0	1	1	1	1	1	1	1	1
group_2495		hypothetical protein	14	1	1	1	1	1	1	1	1	1	1	1	1	1	1	0	0	0	0	0
group_2560		TIGR04206 family protein	14	1	0	0	1	1	0	0	1	1	1	0	1	1	1	1	1	1	1	1
group_2693		hypothetical protein	14	1	1	1	1	0	0	0	1	1	1	1	1	1	1	0	1	1	1	0
group_3118		hypothetical protein	14	1	1	1	1	1	1	1	1	1	1	1	0	1	1	0	0	0	1	0
group_3609		AbrB/MazE/SpoVT family DNA-binding domain-containing protein	14	1	0	0	1	1	1	0	0	1	1	0	1	1	1	1	1	1	1	1
group_3713		hypothetical protein	14	1	0	1	0	1	1	0	0	1	1	0	1	1	1	1	1	1	1	1
group_3745		ribonucleotide-diphosphate reductase subunit beta	14	1	0	1	1	0	0	1	0	1	1	0	1	1	1	1	1	1	1	1
group_417		DNA-binding protein	14	1	0	1	0	1	1	0	1	0	1	1	1	1	1	0	1	1	1	1
group_498		hypothetical protein	14	1	0	0	0	1	1	1	1	1	1	0	1	1	1	0	1	1	1	1
group_538		hypothetical protein	14	1	1	1	1	1	0	1	0	1	1	1	1	1	1	0	1	1	0	0
group_841		hypothetical protein	14	1	1	1	1	1	1	0	1	1	0	0	1	1	1	0	1	1	0	1
tnpA_2		IS200/IS605-like element ISH1-8 family transposase	14	1	0	1	1	0	1	1	1	1	1	1	1	1	1	1	0	0	1	0
vapC		PIN domain-containing protein	14	1	0	1	0	1	1	0	0	1	1	0	1	1	1	1	1	1	1	1
cbiZ		adenosylcobinamide amidohydrolase CbiZ	14	0	1	0	0	1	1	0	1	1	1	1	1	1	1	0	1	1	1	1
group_1016		J domain-containing protein	14	0	1	0	1	1	0	0	1	1	1	1	1	1	1	0	1	1	1	1
group_1318		uroporphyrinogen-III synthase	14	0	0	0	1	0	1	0	1	1	1	1	1	1	1	1	1	1	1	1
group_1428		hypothetical protein	14	0	0	0	0	1	1	1	1	1	1	0	1	1	1	1	1	1	1	1
group_1581		BtpA/SgcQ family protein	14	0	0	0	1	1	1	0	1	1	1	1	1	1	1	1	1	1	0	1
group_1742		hypothetical protein	14	0	0	0	1	1	0	1	1	1	1	1	1	1	1	0	1	1	1	1
group_1974		isoaspartyl peptidase/L-asparaginase	14	0	0	1	1	0	1	0	0	1	1	1	1	1	1	1	1	1	1	1
group_2824		AAA family ATPase	14	0	1	0	0	1	1	0	1	1	1	1	1	1	1	0	1	1	1	1
group_3035		LLM class flavin-dependent oxidoreductase	14	0	0	0	1	1	0	0	1	1	1	1	1	1	1	1	1	1	1	1
group_3036		hypothetical protein	14	0	0	0	1	1	0	0	1	1	1	1	1	1	1	1	1	1	1	1
group_347		hypothetical protein	14	0	0	0	1	1	0	0	1	1	1	1	1	1	1	1	1	1	1	1
group_363		hypothetical protein	14	0	0	1	1	1	1	1	1	1	1	1	1	1	1	0	1	0	1	0
group_426		molybdopterin molybdotransferase MoeA	14	0	0	0	1	1	0	0	1	1	1	1	1	1	1	1	1	1	1	1
group_825		hypothetical protein	14	0	0	0	1	1	1	0	1	1	1	1	1	1	1	1	1	1	0	1
group_874		hypothetical protein	14	0	0	1	1	1	0	0	1	1	1	1	1	1	1	0	1	1	1	1
group_940		transcriptional regulator	14	0	0	1	1	1	0	0	1	1	1	1	1	1	1	0	1	1	1	1
group_954		right-handed parallel beta-helix repeat-containing protein	14	0	1	0	1	0	0	0	1	1	1	1	1	1	1	1	1	1	1	1
[truncated: 6,439 more rows]
